# Supplementary material for: Hyperacetylation of Cardiac Mitochondrial Proteins Is Associated with Metabolic Impairment and Sirtuin Downregulation after Chronic Total Body Irradiation of ApoE -/- Mice
Source: Int J Mol Sci. 2019 Oct 22;20(20):5239. doi: 10.3390/ijms20205239 (PMC6829468; doi:10.3390/ijms20205239)
Supplement: Supplementary file 1 [file ijms-20-05239-s001.zip]

Archive with 2 entries (2 files):
- ijms-624297-for publish-Supplementary Figures.docx
- ijms-624297-for publish-Tables_21102019.xlsx
