# Supplementary material for: Hyperacetylation of Cardiac Mitochondrial Proteins Is Associated with Metabolic Impairment and Sirtuin Downregulation after Chronic Total Body Irradiation of ApoE -/- Mice
Source: Int J Mol Sci. 2019 Oct 22;20(20):5239. doi: 10.3390/ijms20205239 (PMC6829468; doi:10.3390/ijms20205239)
Supplement: Supplementary file 1 [file ijms-20-05239-s001.zip › ijms-624297-for publish-Tables_21102019.xlsx]

## Sheet: S1
Table S1. All identified proteins using label-free proteomics
The proteins identified by at least 2 unique peptides are indicated in bold.
The proteins annotated as mitochondrial proteins (MitoCarta 2.0) were indicated by (+)
							Normalized abundance								Raw abundance								Spectral counts
							6 Gy Irradiation				control				6 Gy Irradiation				control				6 Gy Irradiation				control
Accession	Gene ID	Description	Mitocarta 2.0	Unique peptides	Confidence score	Anova (p)	IR-1	IR-2	IR-3	IR-4	Ctrl-1	Ctrl-2	Ctrl-3	Ctrl-4	IR-1	IR-2	IR-3	IR-4	Ctrl-1	Ctrl-2	Ctrl-3	Ctrl-4	IR-1	IR-2	IR-3	IR-4	Ctrl-1	Ctrl-2	Ctrl-3	Ctrl-4
A2AAJ9	OBSCN	MOUSE Obscurin OS=Mus musculus GN=Obscn PE=1 SV=2	+	5	170.71	0.873706	45823.9	98090.6	89111.9	60427.2	49756.3	78360.4	90264	59369.9	56240.1	53282.1	89111.9	49227.6	60038.4	51231.3	34335.7	82355	1	4	4	4	4	6	1	2
A2AJK6	CHD7	MOUSE Chromodomain-helicase-DNA-binding protein 7 OS=Mus musculus GN=Chd7 PE=1 SV=1	-	1	17.97	0.408947	1422.61	47010.6	20613.6	8677.55	10937.9	29204.5	34027.3	18288.5	1745.99	25535.8	20613.6	7069.24	13198.2	19093.6	12943.7	25368.9	0	0	0	0	0	0	0	0
A2ASS6;E9QMW4;O70628	TITIN	MOUSE Titin OS=Mus musculus GN=Ttn PE=1 SV=1	-	435	21779.8	0.56272	1.37316e+07	2.50518e+07	1.89728e+07	1.44643e+07	1.03057e+07	1.91753e+07	2.17481e+07	1.27308e+07	1.68529e+07	1.3608e+07	1.89728e+07	1.17834e+07	1.24354e+07	1.25366e+07	8.27281e+06	1.76596e+07	289	437	379	314	231	374	335	282
B1AR13	CISD3	MOUSE CDGSH iron-sulfur domain-containing protein 3, mitochondrial OS=Mus musculus GN=Cisd3 PE=1 SV=1	+	1	24.9	0.920604	36534.4	25274.2	30541.9	28892	36423.7	35710.8	20645.4	32339	44839	13728.7	30541.9	23537.1	43950.6	23347.4	7853.36	44859	0	0	1	0	0	1	0	1
E9PV24	FIBA	MOUSE Fibrinogen alpha chain OS=Mus musculus GN=Fga PE=1 SV=1	-	7	297.23	0.169704	212760	316452	188598	184178	134560	181339	227243	142797	261123	171895	188598	150042	162367	118557	86441.7	198081	3	9	4	4	3	2	3	3
E9Q401	RYR2	MOUSE Ryanodine receptor 2 OS=Mus musculus GN=Ryr2 PE=1 SV=1	-	19	747.06	0.00176091	198785	238799	215403	198500	262502	306244	301148	279373	243971	129714	215403	161710	316747	200219	114555	387533	9	12	11	5	15	17	10	18
E9Q557	DESP	MOUSE Desmoplakin OS=Mus musculus GN=Dsp PE=1 SV=1	-	11	315.61	0.121546	54382.7	84233.4	143109	48444	34256.3	54176.6	62657.9	32329	66744.4	45755	143109	39465.3	41335.3	35420.1	23834.6	44845.2	1	3	9	0	0	1	2	0
G3X9J0	SI1L3	MOUSE Signal-induced proliferation-associated 1-like protein 3 OS=Mus musculus GN=Sipa1l3 PE=1 SV=1	-	1	22.89	0.346037	4349.84	647.863	2246.5	438.762	1060.95	167.453	1329.53	651.076	5338.6	351.915	2246.5	357.441	1280.19	109.479	505.745	903.141	0	0	0	0	0	0	0	0
O08528	HXK2	MOUSE Hexokinase-2 OS=Mus musculus GN=Hk2 PE=1 SV=1	+	5	297.57	0.0267386	56205.7	62706	57022.9	58493.1	73874.1	63015.8	63634.1	66135.7	68981.8	34061.5	57022.9	47651.9	89140	41199.1	24205.9	91740.1	3	0	1	2	3	1	1	3
O08600	NUCG	MOUSE Endonuclease G, mitochondrial OS=Mus musculus GN=Endog PE=1 SV=1	+	1	35.28	0.762325	41383	22314	32610.3	27359.2	28469.6	21822.4	28175.8	37821	50789.8	12120.8	32610.3	22288.4	34352.7	14267.3	10717.9	52463.5	1	0	1	2	1	0	1	1
O08638	MYH11	MOUSE Myosin-11 OS=Mus musculus GN=Myh11 PE=1 SV=1	-	2	221.07	0.966194	10195.6	13704.4	8240.53	9066.44	11681.4	9578.45	13176.5	7296.53	12513.2	7444.14	8240.53	7386.06	14095.3	6262.3	5012.24	10121.4	2	1	1	1	0	2	2	1
O08709	PRDX6	MOUSE Peroxiredoxin-6 OS=Mus musculus GN=Prdx6 PE=1 SV=3	+	1	53.3	0.0577682	7463.56	8048.85	4652.63	6138.8	5473.22	2949.56	5105.46	2930.75	9160.1	4372.08	4652.63	5001.03	6604.25	1928.39	1942.08	4065.4	3	2	1	2	1	0	1	0
O08749	DLDH	MOUSE Dihydrolipoyl dehydrogenase, mitochondrial OS=Mus musculus GN=Dld PE=1 SV=2	+	15	1182.83	0.00126005	5.13833e+06	5.30408e+06	5.03943e+06	5.29438e+06	6.23093e+06	6.20624e+06	6.2902e+06	5.651e+06	6.30632e+06	2.88114e+06	5.03943e+06	4.31312e+06	7.51853e+06	4.05758e+06	2.39275e+06	7.83878e+06	29	34	33	39	55	39	37	39
O08756	HCD2	MOUSE 3-hydroxyacyl-CoA dehydrogenase type-2 OS=Mus musculus GN=Hsd17b10 PE=1 SV=4	+	9	412.93	0.0330056	1.48423e+06	1.41652e+06	1.42977e+06	1.50558e+06	1.48398e+06	1.56644e+06	1.54112e+06	1.59158e+06	1.8216e+06	769444	1.42977e+06	1.22654e+06	1.79064e+06	1.02413e+06	586231	2.20776e+06	6	5	6	5	5	6	7	7
O09111	NDUBB	MOUSE NADH dehydrogenase [ubiquinone] 1 beta subcomplex subunit 11, mitochondrial OS=Mus musculus GN=Ndufb11 PE=1 SV=2	+	7	409.59	0.00171783	1.69472e+06	1.52438e+06	1.59459e+06	1.52853e+06	1.86687e+06	1.7702e+06	1.86197e+06	1.86426e+06	2.07995e+06	828034	1.59459e+06	1.24523e+06	2.25266e+06	1.15734e+06	708281	2.58601e+06	13	14	16	15	12	14	16	15
O09161	CASQ2	MOUSE Calsequestrin-2 OS=Mus musculus GN=Casq2 PE=1 SV=3	-	7	429.82	0.143373	1.21958e+06	1.21377e+06	1.25987e+06	1.37519e+06	1.58422e+06	1.51927e+06	1.17707e+06	1.47453e+06	1.4968e+06	659311	1.25987e+06	1.12031e+06	1.9116e+06	993285	447749	2.04539e+06	8	9	7	11	9	9	6	9
O09174	AMACR	MOUSE Alpha-methylacyl-CoA racemase OS=Mus musculus GN=Amacr PE=1 SV=4	+	3	53.63	0.32253	22443.9	23824.3	22256.2	21361.4	22792.9	19971.8	20817.3	22636.8	27545.6	12941.2	22256.2	17402.2	27503	13057.4	7918.74	31400.6	1	0	1	1	1	0	0	2
O35114	SCRB2	MOUSE Lysosome membrane protein 2 OS=Mus musculus GN=Scarb2 PE=1 SV=3	-	1	31.67	0.00580412	24558.1	29516.6	24487.9	26639.5	34023.5	32106.9	34717.1	30394.5	30140.4	16033.2	24487.9	21702.1	41054.3	20991.2	13206.1	42161.7	1	1	2	1	1	1	0	1
O35129	PHB2	MOUSE Prohibitin-2 OS=Mus musculus GN=Phb2 PE=1 SV=1	+	5	514.61	0.0087045	812476	819738	885879	788770	1.03999e+06	964675	898494	941937	997159	445276	885879	642579	1.2549e+06	630695	341780	1.30661e+06	9	6	8	7	10	10	8	8
O35435	PYRD	MOUSE Dihydroorotate dehydrogenase (quinone), mitochondrial OS=Mus musculus GN=Dhodh PE=1 SV=2	+	1	38.49	0.456972	10662.3	6743.11	5313.9	10643.3	10101.9	8925.38	7954.09	10137.7	13086	3662.81	5313.9	8670.66	12189.5	5835.32	3025.68	14062.5	0	0	0	0	0	0	0	1
O35459	ECH1	MOUSE Delta(3,5)-Delta(2,4)-dienoyl-CoA isomerase, mitochondrial OS=Mus musculus GN=Ech1 PE=1 SV=1	+	14	1169.36	0.0222826	2.88936e+06	2.96489e+06	2.65989e+06	2.9758e+06	3.21067e+06	3.26194e+06	3.15247e+06	3.01199e+06	3.54614e+06	1.61051e+06	2.65989e+06	2.42426e+06	3.87415e+06	2.13263e+06	1.19918e+06	4.17808e+06	31	25	43	41	41	35	27	46
O35658	C1QBP	MOUSE Complement component 1 Q subcomponent-binding protein, mitochondrial OS=Mus musculus GN=C1qbp PE=1 SV=1	+	4	292.54	0.0216186	410009	597700	738057	719195	1.02539e+06	931120	816890	991131	503209	324666	738057	585898	1.23728e+06	608757	310739	1.37485e+06	3	4	6	7	8	6	3	8
O35855	BCAT2	MOUSE Branched-chain-amino-acid aminotransferase, mitochondrial OS=Mus musculus GN=Bcat2 PE=1 SV=2	+	8	360.76	0.863707	713632	633867	573314	650395	720399	623164	564879	633846	875847	344312	573314	529850	869268	407418	214876	879240	9	8	5	6	6	6	5	6
O35857	TIM44	MOUSE Mitochondrial import inner membrane translocase subunit TIM44 OS=Mus musculus GN=Timm44 PE=1 SV=2	+	6	317.28	0.61107	146054	146112	127117	144302	148845	142660	147685	135917	179253	79366.9	127117	117557	179604	93269.5	56178.2	188538	5	5	4	2	9	4	2	7
O35943	FRDA	MOUSE Frataxin, mitochondrial OS=Mus musculus GN=Fxn PE=1 SV=1	+	2	152.62	0.936286	39347.2	50351.8	37064.3	43677.5	44706.3	41666.1	39802	44318.3	48291.2	27350.8	37064.3	35582.3	53944.8	27240.9	15140.4	61476.1	3	2	2	2	2	1	2	2
O54724	PTRF	MOUSE Polymerase I and transcript release factor OS=Mus musculus GN=Ptrf PE=1 SV=1	-	7	437.05	0.41875	213133	308266	218796	220337	191884	226314	254841	195177	261580	167448	218796	179500	231536	147962	96939.7	270740	6	6	4	8	5	6	6	8
O55126	NIPS2	MOUSE Protein NipSnap homolog 2 OS=Mus musculus GN=Gbas PE=1 SV=1	+	6	466.92	0.367851	4.49692e+06	3.74603e+06	3.8115e+06	4.01245e+06	4.29337e+06	4.23342e+06	4.05564e+06	4.13322e+06	5.51912e+06	2.03482e+06	3.8115e+06	3.26878e+06	5.18058e+06	2.76777e+06	1.54274e+06	5.7334e+06	8	7	10	8	9	9	5	9
O55143	AT2A2	MOUSE Sarcoplasmic/endoplasmic reticulum calcium ATPase 2 OS=Mus musculus GN=Atp2a2 PE=1 SV=2	-	21	2702.5	0.0338756	6.87203e+06	9.13216e+06	7.73939e+06	7.77266e+06	8.75116e+06	1.03021e+07	1.12795e+07	9.12674e+06	8.43411e+06	4.96053e+06	7.73939e+06	6.33207e+06	1.05596e+07	6.73541e+06	4.29065e+06	1.26602e+07	39	51	49	49	58	60	53	67
O55186	CD59A	MOUSE CD59A glycoprotein OS=Mus musculus GN=Cd59a PE=2 SV=1	-	1	28.39	0.216636	11057.5	9327.43	9956.58	6389.6	9938.63	12958	9887.52	10866.5	13570.9	5066.59	9956.58	5205.35	11992.4	8471.79	3761.14	15073.4	0	0	0	0	0	0	0	1
O70250;Q9DBJ1	PGAM2	MOUSE Phosphoglycerate mutase 2 OS=Mus musculus GN=Pgam2 PE=1 SV=3	-	4	114.55	0.228383	90100	80423.8	77458.4	88616.3	101497	88122.9	80394.9	97533.1	110581	43685.6	77458.4	72192.1	122471	57613.8	30581.6	135293	2	1	1	1	2	2	1	4
O70325;Q91XR9	GPX41	MOUSE Phospholipid hydroperoxide glutathione peroxidase, mitochondrial OS=Mus musculus GN=Gpx4 PE=1 SV=4	+	3	109.01	0.86979	70153.3	60325.6	55188	58819.9	61113.5	56302	61219.5	62763.2	86099.8	32768.4	55188	47918.1	73742.4	36809.7	23287.4	87062	3	1	1	1	2	2	1	2
O70433	FHL2	MOUSE Four and a half LIM domains protein 2 OS=Mus musculus GN=Fhl2 PE=1 SV=1	-	5	163.31	0.119194	62994.4	110429	77347.7	66083.4	37773.3	58984.5	80088.5	43097.6	77313.7	59984.1	77347.7	53835.4	45579	38563.5	30465.1	59782.8	2	3	2	2	2	2	1	1
O70468	MYPC3	MOUSE Myosin-binding protein C, cardiac-type OS=Mus musculus GN=Mybpc3 PE=1 SV=1	-	29	2132.28	0.127514	3.05418e+06	4.42442e+06	3.47863e+06	3.28854e+06	2.21247e+06	3.09523e+06	3.50063e+06	2.59973e+06	3.74842e+06	2.40331e+06	3.47863e+06	2.67904e+06	2.66967e+06	2.02363e+06	1.33162e+06	3.60622e+06	39	42	44	34	34	38	33	34
O70571	PDK4	MOUSE [Pyruvate dehydrogenase (acetyl-transferring)] kinase isozyme 4, mitochondrial OS=Mus musculus GN=Pdk4 PE=1 SV=1	+	1	39.58	0.0486796	16854.8	11722.1	10842.5	12357.5	10896	10356.6	7807.92	8975.52	20686	6367.36	10842.5	10067.1	13147.6	6771.05	2970.07	12450.4	1	0	0	0	0	1	0	0
O70622	RTN2	MOUSE Reticulon-2 OS=Mus musculus GN=Rtn2 PE=1 SV=1	-	1	43.18	0.203515	9268.2	11397	7576.56	8928.91	7966.49	4404.63	8861.43	8165.97	11375	6190.78	7576.56	7274.02	9612.74	2879.71	3370.82	11327.4	1	0	0	0	0	0	0	0
O88441	MTX2	MOUSE Metaxin-2 OS=Mus musculus GN=Mtx2 PE=1 SV=1	+	4	193.51	0.383608	347299	286692	280272	325149	339734	351604	309166	308890	426243	155729	280272	264886	409939	229875	117605	428476	3	3	3	3	3	1	2	3
O88531	PPT1	MOUSE Palmitoyl-protein thioesterase 1 OS=Mus musculus GN=Ppt1 PE=1 SV=2	-	2	78.68	0.00979488	35991.6	33703.8	29324.3	35018.9	40640.5	45122.4	43689.4	37914.8	44172.9	18307.7	29324.3	28528.5	49038.7	29500.6	16619.1	52593.6	1	0	1	1	1	1	1	2
O88569	ROA2	MOUSE Heterogeneous nuclear ribonucleoproteins A2/B1 OS=Mus musculus GN=Hnrnpa2b1 PE=1 SV=2	-	1	18.63	0.583382	394.302	833.774	462.308	429.378	570.458	1306.98	1459.01	191.093	483.931	452.9	462.308	349.797	688.342	854.488	554.996	265.075	0	0	0	0	0	1	0	0
O88696	CLPP	MOUSE ATP-dependent Clp protease proteolytic subunit, mitochondrial OS=Mus musculus GN=Clpp PE=1 SV=1	+	4	229.89	0.0945192	191434	166391	168545	181260	195473	183839	193579	186156	234949	90382.6	168545	147665	235867	120192	73636	258226	5	3	3	4	5	3	4	4
O88842	FGD3	MOUSE FYVE, RhoGEF and PH domain-containing protein 3 OS=Mus musculus GN=Fgd3 PE=1 SV=1	-	1	17.64	0.0550489	7667.75	3807.74	6585.56	11958.5	13125.3	10266.4	16074.7	11889.6	9410.71	2068.34	6585.56	9742.08	15837.6	6712.07	6114.69	16492.7	0	0	0	0	0	0	1	0
O88986	KBL	MOUSE 2-amino-3-ketobutyrate coenzyme A ligase, mitochondrial OS=Mus musculus GN=Gcat PE=1 SV=2	+	1	41.79	0.138648	7145.75	6847.94	7408.77	6107.02	11504.7	6664.71	7167.13	11557.1	8770.05	3719.75	7408.77	4975.14	13882.1	4357.32	2726.32	16031.4	1	0	0	0	0	0	0	0
O89103	C1QR1	MOUSE Complement component C1q receptor OS=Mus musculus GN=Cd93 PE=1 SV=1	-	1	30.68	0.388475	2.18483e+06	1.77277e+06	2.09861e+06	1.92047e+06	1.94227e+06	1.6801e+06	1.78365e+06	2.091e+06	2.68146e+06	962958	2.09861e+06	1.56453e+06	2.34363e+06	1.09843e+06	678486	2.90053e+06	0	0	0	1	0	1	0	1
P00397	COX1	MOUSE Cytochrome c oxidase subunit 1 OS=Mus musculus GN=Mtco1 PE=1 SV=2	-	4	82.16	0.152912	116624	59715.2	129831	101864	296690	109888	105259	192705	143133	32436.9	129831	82984.4	358000	71843.5	40039.8	267311	2	1	0	0	0	1	0	1
P00405	COX2	MOUSE Cytochrome c oxidase subunit 2 OS=Mus musculus GN=Mtco2 PE=1 SV=1	-	9	573.98	0.872369	8.60374e+06	5.69502e+06	7.89448e+06	7.04653e+06	9.06539e+06	6.2361e+06	5.47934e+06	9.84754e+06	1.05595e+07	3.09349e+06	7.89448e+06	5.74052e+06	1.09387e+07	4.0771e+06	2.0843e+06	1.366e+07	20	11	15	17	14	13	12	15
P00416	COX3	MOUSE Cytochrome c oxidase subunit 3 OS=Mus musculus GN=mt-Co3 PE=1 SV=2	-	1	65.6	0.799873	295344	193308	213474	248581	233651	192834	235037	254666	362478	105003	213474	202509	281935	126073	89406.2	353261	1	2	1	1	2	1	1	2
P00920	CAH2	MOUSE Carbonic anhydrase 2 OS=Mus musculus GN=Ca2 PE=1 SV=4	-	4	164.7	0.0307759	70123.7	97771.5	102162	89872.5	76876.1	64110.8	65526.6	68316.7	86063.5	53108.8	102162	73215.4	92762.3	41915	24925.8	94765.5	3	6	6	6	4	4	2	5
P01630	KV2A6	MOUSE Ig kappa chain V-II region 7S34.1 OS=Mus musculus PE=1 SV=1	-	1	33.18	9.56027e-08	2586.71	2722.91	2893.84	2727.65	19986.7	19703.4	24907.8	25086	3174.7	1479.07	2893.84	2222.1	24116.9	12881.9	9474.73	34798.1	0	0	0	0	1	1	0	1
P01662	KV3AA	MOUSE Ig kappa chain V-III region ABPC 22/PC 9245 OS=Mus musculus PE=1 SV=1	-	1	50.79	0.0110678	16511.4	11341.8	10988.2	14200.9	17987.3	19268.1	17930.4	20597.6	20264.5	6160.8	10988.2	11568.9	21704.4	12597.3	6820.59	28572	2	0	0	0	0	1	0	0
P01837	IGKC	MOUSE Ig kappa chain C region OS=Mus musculus PE=1 SV=1	-	3	172.11	0.232511	251838	277450	239706	235489	235923	307298	374293	258312	309083	150709	239706	191843	284675	200908	142378	358318	5	2	2	3	3	5	6	4
P01843	LAC1	MOUSE Ig lambda-1 chain C region OS=Mus musculus PE=1 SV=1	-	1	109.13	4.0414e-05	3593.55	2891.79	2441.04	2892.9	14215.5	22211.3	30006.4	17096	4410.4	1570.8	2441.04	2356.73	17153.1	14521.6	11414.2	23714.7	0	1	0	1	4	1	3	4
P01864;P01863	GCAB	MOUSE Ig gamma-2A chain C region secreted form OS=Mus musculus PE=1 SV=1	-	3	208.37	1.45894e-05	320571	310435	325232	311105	169813	196171	198268	199218	393440	168626	325232	253444	204905	128255	75419.8	276346	2	5	3	4	2	3	4	3
P01867	IGG2B	MOUSE Ig gamma-2B chain C region OS=Mus musculus GN=Igh-3 PE=1 SV=3	-	4	187.78	0.000626563	161904	191526	193092	167616	237395	289385	289029	289556	198706	104036	193092	136550	286452	189197	109944	401658	4	3	2	4	2	5	4	5
P01868	IGHG1	MOUSE Ig gamma-1 chain C region secreted form OS=Mus musculus GN=Ighg1 PE=1 SV=1	-	2	66.29	0.0791721	34751.6	31549.9	25906.4	27887.8	31720.5	42966.9	46675.2	33055.4	42651	17137.7	25906.4	22719	38275.5	28091.3	17754.9	45852.7	0	0	0	0	0	1	2	2
P01872	IGHM	MOUSE Ig mu chain C region OS=Mus musculus GN=Ighm PE=1 SV=2	-	11	729.63	3.80993e-05	1.10218e+06	1.1709e+06	1.25084e+06	1.13899e+06	1.79803e+06	2.01984e+06	2.1819e+06	1.91485e+06	1.35272e+06	636024	1.25084e+06	927887	2.16959e+06	1.32055e+06	829978	2.65619e+06	5	5	12	9	12	14	7	15
P01942	HBA	MOUSE Hemoglobin subunit alpha OS=Mus musculus GN=Hba PE=1 SV=2	-	5	331.8	0.00307213	2.49566e+07	1.84286e+07	2.1203e+07	2.49371e+07	1.42291e+07	1.55337e+07	1.31625e+07	1.61324e+07	3.06295e+07	1.00103e+07	2.1203e+07	2.03152e+07	1.71695e+07	1.01558e+07	5.0069e+06	2.2378e+07	14	12	16	11	11	10	9	12
P02088;P02089;P02104	HBB1	MOUSE Hemoglobin subunit beta-1 OS=Mus musculus GN=Hbb-b1 PE=1 SV=2	-	12	1047.82	0.000620477	4.17247e+07	3.75272e+07	3.5233e+07	4.25635e+07	2.71779e+07	2.63597e+07	2.44892e+07	2.93248e+07	5.12091e+07	2.03845e+07	3.5233e+07	3.46748e+07	3.27942e+07	1.72337e+07	9.31549e+06	4.06779e+07	38	31	27	29	27	24	23	28
P02301	H3C	MOUSE Histone H3.3C OS=Mus musculus GN=H3f3c PE=3 SV=3	-	2	65.54	0.218851	252381	364849	258345	274574	130851	278902	324487	143649	309750	198183	258345	223684	157891	182343	123432	199263	3	2	3	1	2	2	2	2
P02463	CO4A1	MOUSE Collagen alpha-1(IV) chain OS=Mus musculus GN=Col4a1 PE=1 SV=4	-	2	210.61	0.666919	44258.9	163231	70862.9	64857.5	39128	81447.3	118892	44092.4	54319.4	88666	70862.9	52836.7	47213.7	53249.5	45225.6	61162.7	2	3	2	2	2	2	3	2
P02468	LAMC1	MOUSE Laminin subunit gamma-1 OS=Mus musculus GN=Lamc1 PE=1 SV=2	+	5	248.12	0.499476	45442.1	95073.1	62744.9	46842.6	46008	51722.7	58284	54800.3	55771.6	51643	62744.9	38160.8	55515.4	33815.8	22170.8	76016.3	0	7	0	3	2	1	1	0
P02469	LAMB1	MOUSE Laminin subunit beta-1 OS=Mus musculus GN=Lamb1 PE=1 SV=3	-	1	39.48	0.927065	2132.73	11421.1	6583.32	4839.74	4749.47	5815.21	6387.32	5041.33	2617.53	6203.88	6583.32	3942.74	5730.94	3801.93	2429.69	6993.08	3	2	2	1	2	2	1	2
P02535	K1C10	MOUSE Keratin, type I cytoskeletal 10 OS=Mus musculus GN=Krt10 PE=1 SV=3	-	3	298.96	0.854251	736497	515030	944092	511131	584359	709231	1.33094e+06	248485	903910	279761	944092	416397	705116	463688	506278	344686	3	2	3	2	4	2	4	1
P02769	ALBU	BOVIN Serum albumin OS=Bos taurus OX=9913 GN=ALB PE=1 SV=4	-	8	548.62	0.896098	15427.2	19223.2	219444	20030.4	20782.3	13681.6	192671	37892.5	18934	10441.9	219444	16318	25076.9	8944.92	73290.6	52562.7	0	0	4	0	0	0	3	1
P03899	NU3M	MOUSE NADH-ubiquinone oxidoreductase chain 3 OS=Mus musculus GN=Mtnd3 PE=1 SV=3	-	1	102.87	0.147527	545175	446291	466434	516294	565456	521284	532434	519950	669099	242422	466434	420603	682306	340810	202534	721249	2	2	2	2	2	3	3	2
P03903	NU4LM	MOUSE NADH-ubiquinone oxidoreductase chain 4L OS=Mus musculus GN=Mtnd4l PE=1 SV=2	-	1	91.67	0.708293	131938	86988.3	115796	98140.3	119772	73848.7	66630.1	156354	161929	47251.5	115796	79950.9	144522	48281.6	25345.6	216887	1	2	1	1	2	2	2	1
P03911	NU4M	MOUSE NADH-ubiquinone oxidoreductase chain 4 OS=Mus musculus GN=Mtnd4 PE=1 SV=1	-	1	94.92	0.326164	166839	102701	134808	123323	116555	84414	91438.1	153906	204763	55786.3	134808	100466	140641	55189	34782.4	213491	1	1	1	1	1	1	1	1
P03921	NU5M	MOUSE NADH-ubiquinone oxidoreductase chain 5 OS=Mus musculus GN=Mtnd5 PE=1 SV=3	-	6	468.87	0.397813	689398	658544	685731	796111	929411	749285	613846	825534	846105	357717	685731	648559	1.12147e+06	489875	233502	1.14514e+06	9	8	13	10	13	7	5	13
P03930	ATP8	MOUSE ATP synthase protein 8 OS=Mus musculus GN=Mtatp8 PE=1 SV=1	-	4	152.26	0.515062	2.55577e+06	2.10651e+06	2.41204e+06	2.48192e+06	2.33771e+06	2.26452e+06	2.16867e+06	2.44651e+06	3.13673e+06	1.14424e+06	2.41204e+06	2.02192e+06	2.8208e+06	1.48052e+06	824945	3.39367e+06	3	2	4	5	3	5	4	3
P03987	IGHG3	MOUSE Ig gamma-3 chain C region OS=Mus musculus PE=1 SV=2	-	2	78.82	0.0022384	26371.8	33598.7	31454.6	27904.7	41598.9	56445.3	66777.9	50314.9	32366.3	18250.6	31454.6	22732.8	50195.2	36903.4	25401.8	69794.3	2	0	1	0	2	2	1	2
P04104	K2C1	MOUSE Keratin, type II cytoskeletal 1 OS=Mus musculus GN=Krt1 PE=1 SV=4	-	2	282.39	0.911827	531362	330469	2.57391e+06	411845	612860	782320	1.28818e+06	229495	652146	179508	2.57391e+06	335513	739506	511473	490013	318345	1	1	4	2	3	1	3	1
P04117	FABP4	MOUSE Fatty acid-binding protein, adipocyte OS=Mus musculus GN=Fabp4 PE=1 SV=3	-	3	201.85	0.0496069	260283	235268	225668	269887	316737	273058	330487	261045	319447	127796	225668	219866	382190	178522	125715	362109	3	4	2	3	3	3	2	2
P04247	MYG	MOUSE Myoglobin OS=Mus musculus GN=Mb PE=1 SV=3	-	8	794.86	0.0168223	2.84869e+06	3.26433e+06	2.57578e+06	3.29999e+06	3.94435e+06	3.61759e+06	3.64361e+06	3.5205e+06	3.49622e+06	1.77316e+06	2.57578e+06	2.68836e+06	4.75944e+06	2.36514e+06	1.386e+06	4.88346e+06	15	12	16	17	26	18	14	19
P04919	B3AT	MOUSE Band 3 anion transport protein OS=Mus musculus GN=Slc4a1 PE=1 SV=1	-	4	258.89	0.00441614	118381	144396	131387	130439	106009	97561.1	89672.6	109081	145290	78435.1	131387	106263	127915	63784.5	34110.8	151311	2	2	6	2	1	0	2	1
P05064;P05063;Q91Y97	ALDOA	MOUSE Fructose-bisphosphate aldolase A OS=Mus musculus GN=Aldoa PE=1 SV=2	-	17	1238.21	0.532916	3.40182e+06	5.20734e+06	3.91892e+06	3.96787e+06	3.44562e+06	3.94077e+06	4.15568e+06	3.7728e+06	4.17509e+06	2.82859e+06	3.91892e+06	3.23246e+06	4.15765e+06	2.57644e+06	1.58079e+06	5.23343e+06	31	25	33	31	28	28	34	35
P05125	ANF	MOUSE Natriuretic peptides A OS=Mus musculus GN=Nppa PE=1 SV=2	-	2	130.83	0.0262245	181977	160651	160030	162448	220602	204240	170251	218117	223343	87264.8	160030	132340	266189	133530	64762.3	302561	1	2	3	4	5	2	1	2
P05201	AATC	MOUSE Aspartate aminotransferase, cytoplasmic OS=Mus musculus GN=Got1 PE=1 SV=3	-	6	274.64	0.025078	143117	138934	139186	161854	216822	163816	163448	204053	175648	75468.2	139186	131855	261627	107101	62174.2	283052	2	5	5	4	5	5	5	4
P05202	AATM	MOUSE Aspartate aminotransferase, mitochondrial OS=Mus musculus GN=Got2 PE=1 SV=1	+	18	1211.58	0.48316	2.11689e+07	1.82695e+07	1.78461e+07	1.92559e+07	1.85733e+07	1.88924e+07	1.82846e+07	1.8462e+07	2.59808e+07	9.92384e+06	1.78461e+07	1.5687e+07	2.24114e+07	1.23517e+07	6.95531e+06	2.56096e+07	35	27	34	32	30	30	24	37
P05213;Q9JJZ2	TBA1B	MOUSE Tubulin alpha-1B chain OS=Mus musculus GN=Tuba1b PE=1 SV=2	-	1	150.42	0.72201	17099.5	18118.8	19759.8	18138.7	19277.5	15961.4	15963	20365.1	20986.4	9842	19759.8	14776.9	23261.1	10435.4	6072.21	28249.5	0	0	0	1	0	0	0	0
P06151;P00342	LDHA	MOUSE L-lactate dehydrogenase A chain OS=Mus musculus GN=Ldha PE=1 SV=3	-	4	270.72	9.37019e-05	63907.7	68676.8	66483.1	70824	111649	96028.6	97195.5	95988	78434.5	37304.8	66483.1	57697.4	134721	62782.6	36972.4	133150	6	5	5	4	5	3	3	3
P06745	G6PI	MOUSE Glucose-6-phosphate isomerase OS=Mus musculus GN=Gpi PE=1 SV=4	-	2	144.96	0.622617	23292.2	21141.3	18546.4	22015.1	28819.3	20956.9	18719.3	22042.8	28586.8	11483.8	18546.4	17934.8	34774.7	13701.4	7120.67	30576.7	2	2	1	3	2	3	1	1
P06909	CFAH	MOUSE Complement factor H OS=Mus musculus GN=Cfh PE=1 SV=2	-	2	66.68	0.148966	8489.59	16993.9	16319.5	10484.9	13888.3	20547.8	25656.9	14744.4	10419.4	9230.97	16319.5	8541.59	16758.3	13434	9759.68	20452.7	0	0	0	0	0	0	2	0
P07309	TTHY	MOUSE Transthyretin OS=Mus musculus GN=Ttr PE=1 SV=1	-	2	57.44	0.71617	13275.8	17024.4	13922.4	19975.4	15963.3	15007	18908.9	16318	16293.5	9247.54	13922.4	16273.1	19262	9811.41	7192.81	22635.5	0	0	0	0	2	0	0	1
P07310	KCRM	MOUSE Creatine kinase M-type OS=Mus musculus GN=Ckm PE=1 SV=1	-	6	351.07	0.0511792	513202	702874	557093	614064	780550	746444	813320	622598	629858	381796	557093	500253	941848	488018	309381	863636	6	5	3	8	6	7	5	5
P07356	ANXA2	MOUSE Annexin A2 OS=Mus musculus GN=Anxa2 PE=1 SV=2	-	7	334.31	0.0142655	367156	391077	364570	378277	340524	356317	357457	335965	450614	212430	364570	308166	410892	232956	135974	466034	7	5	8	4	8	5	5	6
P07724	ALBU	MOUSE Serum albumin OS=Mus musculus GN=Alb PE=1 SV=3	-	24	1769.89	0.00442214	5.49414e+06	6.89716e+06	6.52454e+06	6.42596e+06	8.44664e+06	7.74023e+06	8.45026e+06	7.68248e+06	6.74301e+06	3.74649e+06	6.52454e+06	5.23497e+06	1.01921e+07	5.06049e+06	3.21442e+06	1.06568e+07	32	28	38	33	42	31	34	38
P08074	CBR2	MOUSE Carbonyl reductase [NADPH] 2 OS=Mus musculus GN=Cbr2 PE=1 SV=1	+	1	85.97	0.398194	24583.4	18372.8	18096.1	19125.5	24263.1	19176.8	19959	23591.6	30171.5	9979.97	18096.1	15580.8	29277	12537.6	7592.24	32725.1	3	1	0	1	1	0	0	0
P08113	ENPL	MOUSE Endoplasmin OS=Mus musculus GN=Hsp90b1 PE=1 SV=2	-	3	181.95	0.0193492	63152.9	69799.2	61940	72552	57348.2	53792.7	54668.8	62162.8	77508.2	37914.4	61940	59105.2	69199	35169.2	20795.6	86229.2	3	3	2	2	2	0	2	2
P08121	CO3A1	MOUSE Collagen alpha-1(III) chain OS=Mus musculus GN=Col3a1 PE=1 SV=4	-	2	52.27	0.749579	7310.45	18311.1	10994.8	8846.93	4974.13	15676.8	17574.9	5674.43	8972.19	9946.48	10994.8	7207.23	6002.02	10249.3	6685.36	7871.28	0	0	0	1	0	0	0	0
P08122	CO4A2	MOUSE Collagen alpha-2(IV) chain OS=Mus musculus GN=Col4a2 PE=1 SV=4	-	2	40.16	0.589123	18092.8	75716.2	29700.2	22914.1	14802	35405.7	40367.8	17667	22205.4	41128.5	29700.2	18667.2	17860.8	23147.9	15355.6	24506.8	0	1	0	0	0	0	0	0
P08207	S10AA	MOUSE Protein S100-A10 OS=Mus musculus GN=S100a10 PE=1 SV=2	-	1	14.91	0.0937154	57101.8	54501.7	49093	58412.1	46441.8	50582.1	53905.8	44343.5	70081.6	29604.9	49093	47586	56038.9	33070.1	20505.4	61511.1	0	0	1	0	0	1	0	0
P08249	MDHM	MOUSE Malate dehydrogenase, mitochondrial OS=Mus musculus GN=Mdh2 PE=1 SV=3	+	24	1714.49	0.0621251	4.60158e+07	4.92211e+07	4.53956e+07	4.61157e+07	4.84821e+07	5.31144e+07	5.58839e+07	4.79604e+07	5.64756e+07	2.67365e+07	4.53956e+07	3.75686e+07	5.85008e+07	3.47256e+07	2.12578e+07	6.65282e+07	43	36	40	39	46	44	43	45
P08752;B2RSH2	GNAI2	MOUSE Guanine nucleotide-binding protein G(i) subunit alpha-2 OS=Mus musculus GN=Gnai2 PE=1 SV=5	-	3	117.94	0.0236572	60828.8	59530.8	54050.3	57815.8	60359.8	67495.9	64342.3	68355	74655.8	32336.7	54050.3	47100.1	72833	44128.1	24475.3	94818.6	2	2	2	2	3	1	1	3
P09103	PDIA1	MOUSE Protein disulfide-isomerase OS=Mus musculus GN=P4hb PE=1 SV=2	+	6	248.33	0.139477	83882.8	104969	93748	85873.2	81905.6	90017.4	82232.8	78571.1	102950	57018.5	93748	69957.4	98831.2	58852.5	31280.7	108990	3	3	2	4	4	3	2	4
P09411;P09041	PGK1	MOUSE Phosphoglycerate kinase 1 OS=Mus musculus GN=Pgk1 PE=1 SV=4	-	6	239.39	0.476116	166922	155614	150455	155817	182176	141134	162197	175530	204865	84528.3	150455	126937	219823	92271.9	61698.6	243486	2	5	5	4	4	6	5	4
P09528	FRIH	MOUSE Ferritin heavy chain OS=Mus musculus GN=Fth1 PE=1 SV=2	+	1	34.09	0.0443217	7855.64	8616.47	8481.33	8876.59	11417.1	8333.86	10631.6	10636.4	9641.3	4680.4	8481.33	7231.4	13776.4	5448.6	4044.19	14754.3	0	0	0	0	1	0	0	0
P09541	MYL4	MOUSE Myosin light chain 4 OS=Mus musculus GN=Myl4 PE=1 SV=3	-	5	457.82	0.761756	456274	497086	549659	408228	392337	459061	523826	482584	559989	270014	549659	332567	473412	300130	199259	669417	5	4	3	3	3	3	4	7
P09542;Q60605	MYL3	MOUSE Myosin light chain 3 OS=Mus musculus GN=Myl3 PE=1 SV=4	-	16	1405.98	0.120354	1.69289e+07	2.26557e+07	1.73874e+07	1.87411e+07	1.28429e+07	1.66169e+07	1.87698e+07	1.45877e+07	2.07769e+07	1.23064e+07	1.73874e+07	1.52676e+07	1.54968e+07	1.0864e+07	7.1399e+06	2.02353e+07	27	32	35	34	28	30	29	29
P09671	SODM	MOUSE Superoxide dismutase [Mn], mitochondrial OS=Mus musculus GN=Sod2 PE=1 SV=3	+	6	588.83	0.0856574	3.64635e+06	3.97721e+06	3.66858e+06	3.87633e+06	3.96262e+06	4.71317e+06	5.205e+06	3.88311e+06	4.4752e+06	2.16039e+06	3.66858e+06	3.15788e+06	4.78148e+06	3.08142e+06	1.97994e+06	5.38646e+06	11	10	10	13	12	10	10	14
P09925	SURF1	MOUSE Surfeit locus protein 1 OS=Mus musculus GN=Surf1 PE=1 SV=3	+	1	33.05	0.0127601	20524.8	20229.5	21165.2	22073.1	24650.9	24588.2	21797.4	25479.4	25190.3	10988.5	21165.2	17982	29745	16075.5	8291.55	35343.7	0	1	0	0	1	0	0	0
P0CG49	UBB	MOUSE Polyubiquitin-B OS=Mus musculus GN=Ubb PE=2 SV=1	-	3	143.99	0.261351	600088	731681	688577	662529	526015	614470	700606	619108	736494	397444	688577	539735	634714	401734	266505	858796	3	3	3	3	1	2	1	2
P0CW02	LY6C1	MOUSE Lymphocyte antigen 6C1 OS=Mus musculus GN=Ly6c1 PE=2 SV=1	-	1	32.72	0.434472	7473.66	11814.6	7043.89	8387.07	4361.65	8029.58	10837.3	6501.45	9172.5	6417.63	7043.89	6832.6	5262.98	5249.66	4122.42	9018.48	0	1	0	0	0	0	0	0
P0DN34	NDUB1	MOUSE NADH dehydrogenase [ubiquinone] 1 beta subcomplex subunit 1 OS=Mus musculus GN=Ndufb1 PE=3 SV=1	-	1	55.72	0.0862916	689509	648135	618112	717003	697900	766539	859186	699422	846241	352062	618112	584113	842119	501155	326828	970204	2	1	1	2	2	1	2	2
P10493	NID1	MOUSE Nidogen-1 OS=Mus musculus GN=Nid1 PE=1 SV=2	-	1	42.84	0.398096	4595.11	13843.6	5922.5	6562.09	5325.34	6088.33	7259.88	3931.85	5639.63	7519.76	5922.5	5345.87	6425.8	3980.49	2761.6	5454.07	0	0	0	0	1	0	0	0
P10605	CATB	MOUSE Cathepsin B OS=Mus musculus GN=Ctsb PE=1 SV=2	-	2	87	0.156131	34580.4	39607.8	36689	35190.1	56494.1	42532.1	32175.4	54399.5	42440.8	21514.7	36689	28667.9	68168.4	27807.1	12239.3	75460.3	1	0	1	1	0	1	1	4
P10649;Q80W21	GSTM1	MOUSE Glutathione S-transferase Mu 1 OS=Mus musculus GN=Gstm1 PE=1 SV=2	-	2	231.41	0.0235461	72700.2	69844.2	68167.7	84055	102069	83420.9	87673.5	85579.3	89225.6	37938.9	68167.7	68476.2	123161	54539.7	33350.4	118711	1	2	2	2	2	2	2	2
P10922	H10	MOUSE Histone H1.0 OS=Mus musculus GN=H1f0 PE=2 SV=4	-	1	68.04	0.48273	36039.3	42391.3	30865.5	29916.4	22302	39449.1	38398.5	25493.3	44231.3	23026.7	30865.5	24371.7	26910.7	25791.4	14606.5	35363	1	2	2	1	0	0	1	1
P11087	CO1A1	MOUSE Collagen alpha-1(I) chain OS=Mus musculus GN=Col1a1 PE=1 SV=4	-	4	220.05	0.423433	433274	1.7945e+06	754652	694862	345902	786325	906455	460009	531761	974760	754652	566075	417382	514091	344809	638102	3	4	4	2	3	4	3	4
P11152	LIPL	MOUSE Lipoprotein lipase OS=Mus musculus GN=Lpl PE=1 SV=3	-	1	27.82	0.0777664	19480.7	15416.6	18770.2	32579.1	27180.4	29823.4	33136.1	27935	23908.9	8374.16	18770.2	26540.9	32797.2	19498.2	12604.7	38750	0	0	0	0	0	1	1	0
P11276	FINC	MOUSE Fibronectin OS=Mus musculus GN=Fn1 PE=1 SV=4	-	7	277.59	0.010684	73901.2	98333.7	165682	92691.9	29505.6	50469	62520.3	37315.4	90699.7	53414.2	165682	75512.3	35602.9	32996.1	23782.2	51762.1	2	6	7	2	0	0	2	0
P11404	FABPH	MOUSE Fatty acid-binding protein, heart OS=Mus musculus GN=Fabp3 PE=1 SV=5	-	5	243.39	0.12793	343046	346168	305657	370224	414182	365367	442425	336574	421024	188036	305657	301606	499771	238873	168295	466879	5	2	5	3	3	2	4	4
P11438	LAMP1	MOUSE Lysosome-associated membrane glycoprotein 1 OS=Mus musculus GN=Lamp1 PE=1 SV=2	-	2	61	0.0548239	27069	31988.3	33390.3	32614.7	34145.6	42584.7	45096.3	33603.3	33222	17375.8	33390.3	26569.9	41201.7	27841.5	17154.3	46612.8	1	0	1	1	2	1	1	2
P11499;P07901;Q9D5S7	HS90B	MOUSE Heat shock protein HSP 90-beta OS=Mus musculus GN=Hsp90ab1 PE=1 SV=3	-	5	262.22	0.481275	63958.6	66702.2	78099.7	71553.8	90725	66864.7	64860.3	79317.7	78497	36232.2	78099.7	58291.9	109473	43715.4	24672.4	110026	1	1	2	1	2	1	1	0
P12382	PFKAL	MOUSE ATP-dependent 6-phosphofructokinase, liver type OS=Mus musculus GN=Pfkl PE=1 SV=4	-	1	223.99	0.686025	3765.65	4462.02	4046.29	4923.07	4457.64	4463.41	4831.24	2730.89	4621.61	2423.74	4046.29	4010.62	5378.79	2918.13	1837.77	3788.15	0	0	0	1	0	0	0	0
P12787;Q64511	COX5A	MOUSE Cytochrome c oxidase subunit 5A, mitochondrial OS=Mus musculus GN=Cox5a PE=1 SV=2	+	9	642.03	0.103029	1.19239e+07	1.03904e+07	9.85748e+06	1.1388e+07	1.19425e+07	1.22762e+07	1.14596e+07	1.17437e+07	1.46344e+07	5.64397e+06	9.85748e+06	9.27733e+06	1.44104e+07	8.02603e+06	4.35915e+06	1.62903e+07	14	16	12	14	19	15	12	16
P12970	RL7A	MOUSE 60S ribosomal protein L7a OS=Mus musculus GN=Rpl7a PE=1 SV=2	-	1	65.6	0.509491	13966.6	12697.8	11335.3	9863.01	12131.8	10671.1	11573.3	10505.1	17141.3	6897.37	11335.3	8034.99	14638.8	6976.64	4402.38	14572.1	0	0	0	1	0	0	0	0
P12979	MYOG	MOUSE Myogenin OS=Mus musculus GN=Myog PE=1 SV=2	-	1	33.2	0.329561	7.30593e+06	6.74335e+06	6.19909e+06	6.898e+06	6.76164e+06	7.80432e+06	7.75831e+06	6.55132e+06	8.96664e+06	3.66294e+06	6.19909e+06	5.61952e+06	8.15892e+06	5.10239e+06	2.9512e+06	9.08766e+06	0	1	0	0	1	2	1	0
P13634	CAH1	MOUSE Carbonic anhydrase 1 OS=Mus musculus GN=Ca1 PE=1 SV=4	-	1	27.38	0.000739611	1119.02	784.298	1124.88	1527.53	347.831	189.75	110.964	216.923	1373.38	426.025	1124.88	1244.42	419.709	124.057	42.2098	300.905	0	0	0	1	0	0	0	0
P14094	AT1B1	MOUSE Sodium/potassium-transporting ATPase subunit beta-1 OS=Mus musculus GN=Atp1b1 PE=1 SV=1	-	6	290.51	0.00882264	504066	517097	447656	430058	545099	627698	609100	562773	618645	280883	447656	350351	657742	410383	231697	780650	9	5	6	5	5	8	6	7
P14115	RL27A	MOUSE 60S ribosomal protein L27a OS=Mus musculus GN=Rpl27a PE=1 SV=5	-	1	26.24	0.488634	11622.8	12898.8	11923.1	11606.9	10540.1	12407.2	11537.4	12090.9	14264.8	7006.55	11923.1	9455.66	12718.1	8111.71	4388.75	16771.9	1	1	0	1	0	0	1	1
P14131	RS16	MOUSE 40S ribosomal protein S16 OS=Mus musculus GN=Rps16 PE=1 SV=4	-	1	57.22	0.029493	17654.7	15894.4	16809.3	16308.5	13865.6	14200.6	12359	16136.1	21667.8	8633.74	16809.3	13285.9	16730.9	9284.2	4701.28	22383.1	1	1	1	1	1	1	1	1
P14142	GTR4	MOUSE Solute carrier family 2, facilitated glucose transporter member 4 OS=Mus musculus GN=Slc2a4 PE=1 SV=3	-	2	103.46	0.5831	25219.9	18208.5	19903.8	20191.5	25676.1	18284.3	19738.9	25899.2	30952.6	9890.72	19903.8	16449.2	30982	11954.1	7508.53	35926	1	0	1	1	2	1	0	3
P14152	MDHC	MOUSE Malate dehydrogenase, cytoplasmic OS=Mus musculus GN=Mdh1 PE=1 SV=3	+	7	358.62	0.124829	645857	566572	574867	646806	801681	665427	585137	785988	792666	307758	574867	526926	967346	435050	222582	1.09028e+06	9	8	7	8	9	5	6	6
P14206	RSSA	MOUSE 40S ribosomal protein SA OS=Mus musculus GN=Rpsa PE=1 SV=4	-	5	242.44	0.437443	73443.6	82572.7	81886.5	98148.3	83992.4	75671.2	70843.6	84690.6	90138.1	44852.9	81886.5	79957.4	101349	49473.1	26948.4	117479	5	7	6	5	6	5	4	5
P14211	CALR	MOUSE Calreticulin OS=Mus musculus GN=Calr PE=1 SV=1	-	3	108.16	0.837458	113984	142613	108574	116068	112478	128895	133679	112728	139894	77466.3	108574	94556	135721	84270.5	50850.4	156371	0	0	1	1	3	0	0	3
P14483	HB2A	MOUSE H-2 class II histocompatibility antigen, A beta chain OS=Mus musculus GN=H2-Ab1 PE=1 SV=1	-	1	48.71	0.493583	705.472	645.289	692.273	587.663	411.568	526.227	972.696	505.265	865.833	350.516	692.273	478.745	496.618	344.042	370.006	700.878	1	0	0	0	0	0	0	1
P14602	HSPB1	MOUSE Heat shock protein beta-1 OS=Mus musculus GN=Hspb1 PE=1 SV=3	-	2	60.31	0.291557	48493.7	64233.2	66692.6	49384.8	53403.3	42346.1	41857.8	60911.9	59516.8	34891	66692.6	40231.8	64439	27685.5	15922.4	84493.9	1	0	2	0	1	0	0	2
P14824	ANXA6	MOUSE Annexin A6 OS=Mus musculus GN=Anxa6 PE=1 SV=3	-	6	212.83	0.000419624	49473.3	48074.2	52011.4	52069.1	75019.3	66941	62958.6	73822.2	60719.1	26113.6	52011.4	42418.5	90521.8	43765.4	23949	102403	0	2	0	3	2	6	1	4
P14869	RLA0	MOUSE 60S acidic ribosomal protein P0 OS=Mus musculus GN=Rplp0 PE=1 SV=3	-	2	160.47	0.264635	78311.1	68522.8	61700.5	69432.2	63148.1	62837.4	53325.2	73036.6	96112	37221.1	61700.5	56563.5	76197.5	41082.5	20284.5	101313	2	2	2	2	4	1	0	2
P15116	CADH2	MOUSE Cadherin-2 OS=Mus musculus GN=Cdh2 PE=1 SV=2	-	2	108.62	0.25756	23433	42598.5	35098.8	31621.4	21723.5	30456.9	27470.7	29354.2	28759.5	23139.2	35098.8	25760.7	26212.6	19912.4	10449.6	40718.8	0	2	3	2	1	0	1	1
P15626	GSTM2	MOUSE Glutathione S-transferase Mu 2 OS=Mus musculus GN=Gstm2 PE=1 SV=2	-	1	58.81	0.541396	6825.57	5895.27	6861.02	7615.97	8436.64	3117.31	2270.88	12350.9	8377.09	3202.27	6861.02	6204.42	10180.1	2038.07	863.828	17132.5	0	0	0	0	0	0	0	0
P15864;P43275;Q07133	H12	MOUSE Histone H1.2 OS=Mus musculus GN=Hist1h1c PE=1 SV=2	-	1	136.8	0.200092	134558	175988	118785	118639	90469.2	126057	138934	92647.9	165144	95595.3	118785	96650.4	109164	82414.7	52849.6	128517	1	1	1	1	1	1	1	1
P16125	LDHB	MOUSE L-lactate dehydrogenase B chain OS=Mus musculus GN=Ldhb PE=1 SV=2	-	6	306.51	0.0661354	237291	261322	225356	249789	321801	261881	262149	268465	291230	141949	225356	203493	388300	171215	99719.5	372401	5	1	4	4	6	4	2	5
P16332	MUTA	MOUSE Methylmalonyl-CoA mutase, mitochondrial OS=Mus musculus GN=Mut PE=1 SV=2	+	13	696.68	0.000554607	501382	487454	468091	499169	578055	569652	595503	546962	615351	264782	468091	406653	697509	372433	226525	758718	6	8	8	8	9	16	10	12
P16546	SPTN1	MOUSE Spectrin alpha chain, non-erythrocytic 1 OS=Mus musculus GN=Sptan1 PE=1 SV=4	-	14	572.02	0.623613	132309	219448	174463	136401	133272	157600	177696	140114	162384	119202	174463	111120	160812	103037	67594	194359	3	10	8	6	3	4	6	4
P16858;Q64467	G3P	MOUSE Glyceraldehyde-3-phosphate dehydrogenase OS=Mus musculus GN=Gapdh PE=1 SV=2	+	18	1019.32	0.798588	5.8077e+06	5.85142e+06	6.26142e+06	6.51056e+06	6.67936e+06	5.42486e+06	5.56766e+06	6.44912e+06	7.12785e+06	3.17845e+06	6.26142e+06	5.30389e+06	8.05963e+06	3.54672e+06	2.1179e+06	8.9459e+06	22	19	28	30	28	24	27	33
P17182	ENOA	MOUSE Alpha-enolase OS=Mus musculus GN=Eno1 PE=1 SV=3	-	1	364.22	0.00689167	21223	23521.6	22025.4	20679.7	18450.9	17650.2	17398.2	20103.7	26047.2	12776.8	22025.4	16846.9	22263.7	11539.5	6618.14	27886.9	0	1	1	0	0	0	0	0
P17665	COX7C	MOUSE Cytochrome c oxidase subunit 7C, mitochondrial OS=Mus musculus GN=Cox7c PE=1 SV=1	+	1	30.82	0.858892	1.7739e+06	1.61252e+06	1.36713e+06	1.53272e+06	1.4383e+06	1.64776e+06	1.86342e+06	1.25964e+06	2.17712e+06	875908	1.36713e+06	1.24864e+06	1.73552e+06	1.07729e+06	708832	1.74731e+06	1	1	1	1	1	1	1	1
P17710;Q91W97	HXK1	MOUSE Hexokinase-1 OS=Mus musculus GN=Hk1 PE=1 SV=3	+	11	630.33	0.749766	403460	402439	358755	369075	391889	380337	392906	382690	495170	218602	358755	300670	472872	248661	149459	530848	9	6	5	4	9	6	6	7
P17742	PPIA	MOUSE Peptidyl-prolyl cis-trans isomerase A OS=Mus musculus GN=Ppia PE=1 SV=2	-	4	98.1	0.0314098	135047	129014	133077	146806	128061	118529	127592	119623	165744	70079.6	133077	119597	154524	77493.3	48535.2	165936	2	1	1	1	4	1	1	1
P17751	TPIS	MOUSE Triosephosphate isomerase OS=Mus musculus GN=Tpi1 PE=1 SV=4	+	4	230.88	0.357948	79218.1	69730.3	75346.6	82276.6	102350	69926.5	73940.6	97207	97225.1	37877	75346.6	67027.4	123500	45717.3	28126.5	134841	3	2	3	4	6	2	3	3
P18242	CATD	MOUSE Cathepsin D OS=Mus musculus GN=Ctsd PE=1 SV=1	-	5	378.6	0.00265475	1.04337e+06	916552	910706	916149	1.16912e+06	1.16817e+06	1.22398e+06	1.08291e+06	1.28053e+06	497865	910706	746349	1.41072e+06	763741	465593	1.50217e+06	6	13	9	9	12	10	8	15
P18572	BASI	MOUSE Basigin OS=Mus musculus GN=Bsg PE=1 SV=2	-	4	187.55	0.173377	311726	344401	311755	287339	316694	355921	385688	319959	382585	187076	311755	234084	382138	232698	146713	443831	4	6	3	4	5	7	2	4
P18760	COF1	MOUSE Cofilin-1 OS=Mus musculus GN=Cfl1 PE=1 SV=3	-	1	59.75	0.0266482	15199.7	18219.1	18323.2	14525.7	19302.6	20256	21020.7	19048.4	18654.7	9896.5	18323.2	11833.5	23291.4	13243.2	7996.11	26423	1	0	0	1	0	1	0	2
P19123	TNNC1	MOUSE Troponin C, slow skeletal and cardiac muscles OS=Mus musculus GN=Tnnc1 PE=1 SV=1	-	6	325.99	0.826062	107161	292576	152545	188140	146491	223463	234337	88318.2	131519	158925	152545	153270	176763	146098	89140.1	122511	5	6	5	6	5	7	7	2
P19157;P46425	GSTP1	MOUSE Glutathione S-transferase P 1 OS=Mus musculus GN=Gstp1 PE=1 SV=2	-	3	173.16	0.195548	71236.2	55619	67894.4	56388.2	60650.7	48850.7	40013.1	62739.7	87428.9	30211.9	67894.4	45937.1	73184	31938.1	15220.7	87029.3	1	1	2	2	2	0	1	2
P19253	RL13A	MOUSE 60S ribosomal protein L13a OS=Mus musculus GN=Rpl13a PE=1 SV=4	-	1	15.27	0.538629	4989.37	5636.05	4955.62	5329.76	4486.2	4771.33	6286.72	4381.68	6123.5	3061.46	4955.62	4341.93	5413.27	3119.45	2391.42	6078.05	0	0	0	0	0	0	0	0
P19258	MPV17	MOUSE Protein Mpv17 OS=Mus musculus GN=Mpv17 PE=1 SV=1	+	2	111.2	0.14105	36028.3	31938.8	35374.6	38127.4	59026.6	44499.6	31322.2	47645.9	44217.9	17348.9	35374.6	31060.8	71224.2	29093.4	11914.7	66092.1	1	1	3	1	1	0	0	1
P19324	SERPH	MOUSE Serpin H1 OS=Mus musculus GN=Serpinh1 PE=1 SV=3	-	1	33.65	0.220751	21484.5	16622.7	22995.4	21499.9	18547.9	17069.3	8663.62	20586.5	26368.1	9029.32	22995.4	17515.1	22380.7	11159.7	3295.57	28556.6	0	0	0	0	1	0	0	0
P19536	COX5B	MOUSE Cytochrome c oxidase subunit 5B, mitochondrial OS=Mus musculus GN=Cox5b PE=1 SV=1	+	4	212.67	0.943735	4.59275e+06	3.49861e+06	3.84183e+06	4.43003e+06	3.24525e+06	4.5327e+06	4.54022e+06	3.97453e+06	5.63672e+06	1.90042e+06	3.84183e+06	3.60897e+06	3.91587e+06	2.96343e+06	1.72706e+06	5.51327e+06	10	4	3	4	4	5	3	5
P19783	COX41	MOUSE Cytochrome c oxidase subunit 4 isoform 1, mitochondrial OS=Mus musculus GN=Cox4i1 PE=1 SV=2	+	10	665.38	0.854059	1.94294e+07	1.57539e+07	1.62526e+07	1.66012e+07	1.71794e+07	1.71198e+07	1.74788e+07	1.66655e+07	2.38458e+07	8.55738e+06	1.62526e+07	1.35243e+07	2.07294e+07	1.11927e+07	6.6488e+06	2.31175e+07	14	10	14	11	9	11	13	16
P20029	GRP78	MOUSE 78 kDa glucose-regulated protein OS=Mus musculus GN=Hspa5 PE=1 SV=3	-	10	799.79	0.143294	421780	490664	439668	442772	470751	491206	486126	456966	517655	266525	439668	360708	568030	321146	184919	633881	9	11	11	7	12	10	12	10
P20108	PRDX3	MOUSE Thioredoxin-dependent peroxide reductase, mitochondrial OS=Mus musculus GN=Prdx3 PE=1 SV=1	+	10	653.23	0.34879	3.06069e+06	2.67694e+06	2.69203e+06	2.9042e+06	3.44348e+06	3.05652e+06	2.61442e+06	3.03079e+06	3.75641e+06	1.4541e+06	2.69203e+06	2.36593e+06	4.15506e+06	1.99832e+06	994506	4.20417e+06	20	16	19	20	21	17	13	17
P20152;P15331	VIME	MOUSE Vimentin OS=Mus musculus GN=Vim PE=1 SV=3	-	11	595.66	0.104635	472224	528920	506221	452067	411954	473081	468502	433481	579565	287305	506221	368281	497083	309296	178214	601303	6	9	12	11	7	9	8	9
P21300	ALD1	MOUSE Aldose reductase-related protein 1 OS=Mus musculus GN=Akr1b7 PE=1 SV=4	+	1	32.94	0.198412	29624.3	26228.7	24133.1	32345.7	28568.6	25239	17886.4	23719.3	36358.2	14247.3	24133.1	26350.7	34472.3	16501	6803.86	32902.2	1	1	1	1	0	0	0	1
P21550;P17183	ENOB	MOUSE Beta-enolase OS=Mus musculus GN=Eno3 PE=1 SV=3	-	7	704.28	0.0179379	295871	387945	375190	385318	465735	470668	496556	409685	363126	210729	375190	313902	561977	307718	188886	568295	8	9	9	7	10	8	6	9
P21956	MFGM	MOUSE Lactadherin OS=Mus musculus GN=Mfge8 PE=1 SV=3	-	1	16.78	0.0238074	19279.2	25166.9	23262.8	22245.4	12649.5	19030.2	18469.2	14612.6	23661.6	13670.5	23262.8	18122.4	15263.5	12441.7	7025.56	20269.8	0	0	0	1	0	0	0	0
P21981	TGM2	MOUSE Protein-glutamine gamma-glutamyltransferase 2 OS=Mus musculus GN=Tgm2 PE=1 SV=4	-	2	40.57	0.154293	15987	22160.1	10360.9	13970.1	8496.73	11290.9	9913.28	14887.1	19621	12037.2	10360.9	11380.9	10252.6	7381.87	3770.94	20650.7	1	1	1	0	0	0	0	0
P22315	HEMH	MOUSE Ferrochelatase, mitochondrial OS=Mus musculus GN=Fech PE=1 SV=2	+	5	122.51	0.0334284	111852	86680.2	96227.4	87020.9	120141	107415	111033	115035	137277	47084.1	96227.4	70892.4	144967	70226.8	42236.1	159571	3	1	0	1	2	1	1	2
P23242	CXA1	MOUSE Gap junction alpha-1 protein OS=Mus musculus GN=Gja1 PE=1 SV=2	-	3	139.77	0.0021084	159049	183588	169289	169675	201245	212572	238045	212394	195202	99723.8	169289	138227	242831	138978	90550.7	294623	3	1	1	2	4	3	2	3
P23506	PIMT	MOUSE Protein-L-isoaspartate(D-aspartate) O-methyltransferase OS=Mus musculus GN=Pcmt1 PE=1 SV=3	-	1	35.81	0.194189	213077	288866	226623	198703	147326	211688	235194	175028	261512	156910	226623	161875	177771	138400	89465.9	242789	1	0	0	0	1	0	0	0
P23927	CRYAB	MOUSE Alpha-crystallin B chain OS=Mus musculus GN=Cryab PE=1 SV=2	-	6	387.57	0.175886	631426	936489	816089	749198	574900	680003	804174	555968	774955	508694	816089	610341	693701	444579	305902	771212	6	8	11	10	7	5	6	8
P24270	CATA	MOUSE Catalase OS=Mus musculus GN=Cat PE=1 SV=4	+	10	406.45	0.00153967	177686	163830	165390	169156	196323	184035	195287	192520	218076	88991.3	165390	137805	236892	120321	74285.6	267054	3	3	4	4	7	9	4	5
P24369	PPIB	MOUSE Peptidyl-prolyl cis-trans isomerase B OS=Mus musculus GN=Ppib PE=1 SV=2	-	1	71.08	0.0406265	24411.9	20643	24713.8	21952.4	19642.6	19105.8	21454.5	20215	29961	11213.1	24713.8	17883.7	23701.7	12491.2	8161.12	28041.2	1	0	2	1	1	2	0	2
P25444	RS2	MOUSE 40S ribosomal protein S2 OS=Mus musculus GN=Rps2 PE=1 SV=3	-	1	38.51	0.556622	8351.24	15543	12832.5	16679.8	18248.3	15226.6	11384.2	13880.4	10249.6	8442.85	12832.5	13588.3	22019.3	9955.03	4330.46	19254.2	1	1	1	1	1	1	1	1
P26040	EZRI	MOUSE Ezrin OS=Mus musculus GN=Ezr PE=1 SV=3	-	1	82.7	0.123235	324.949	2758.38	4266.2	2093.59	3949.78	6571.62	5032.49	3928.57	398.813	1498.33	4266.2	1705.56	4766	4296.46	1914.32	5449.51	0	0	1	1	1	0	0	1
P26041;P26043	MOES	MOUSE Moesin OS=Mus musculus GN=Msn PE=1 SV=3	-	3	255.43	0.120283	24143.3	55427.1	54994.7	41323.3	59260.1	61701.9	63205.2	54939.3	29631.3	30107.6	54994.7	33664.4	71506	40340.1	24042.8	76209	3	5	5	3	5	3	2	5
P26443	DHE3	MOUSE Glutamate dehydrogenase 1, mitochondrial OS=Mus musculus GN=Glud1 PE=1 SV=1	+	12	666.31	0.0341274	1.04487e+06	1.06487e+06	1.01576e+06	1.06569e+06	1.12256e+06	1.19845e+06	1.31189e+06	1.08874e+06	1.28238e+06	578428	1.01576e+06	868174	1.35453e+06	783537	499035	1.51024e+06	16	11	14	19	14	14	15	14
P26645	MARCS	MOUSE Myristoylated alanine-rich C-kinase substrate OS=Mus musculus GN=Marcks PE=1 SV=2	-	1	34.13	0.780942	1683.22	3333.19	1688.62	1689.57	2133.81	2734.65	2436.79	1452.25	2065.83	1810.56	1688.62	1376.43	2574.76	1787.89	926.936	2014.48	0	0	0	0	0	0	0	0
P27546	MAP4	MOUSE Microtubule-associated protein 4 OS=Mus musculus GN=Map4 PE=1 SV=3	-	1	41.13	0.987216	11239.1	7266.52	7823.4	4603.95	6870.52	6801.94	12576.1	4916.18	13793.8	3947.12	7823.4	3750.65	8290.29	4447.04	4783.86	6819.49	0	0	1	0	1	1	0	1
P27659	RL3	MOUSE 60S ribosomal protein L3 OS=Mus musculus GN=Rpl3 PE=1 SV=3	-	1	22.56	0.806193	3496.41	6712.95	8653.87	5630.93	6864.77	4122.8	7017.93	7322.01	4291.17	3646.43	8653.87	4587.28	8283.36	2695.44	2669.57	10156.7	0	1	0	0	0	0	0	0
P27773	PDIA3	MOUSE Protein disulfide-isomerase A3 OS=Mus musculus GN=Pdia3 PE=1 SV=2	-	10	442	0.26522	166702	210313	216224	199888	204066	211359	231822	208469	204595	114241	216224	162840	246235	138185	88183.4	289178	5	4	6	6	7	9	2	6
P28650	PURA1	MOUSE Adenylosuccinate synthetase isozyme 1 OS=Mus musculus GN=Adssl1 PE=1 SV=2	-	3	255.73	0.462957	29413.1	43146.1	48112.3	37637.2	38172.2	32992.3	30469.4	40513.5	36099	23436.7	48112.3	30661.5	46060.4	21570	11590.3	56198.2	2	6	4	4	2	0	1	3
P28653	PGS1	MOUSE Biglycan OS=Mus musculus GN=Bgn PE=1 SV=1	-	2	69.67	0.0285781	29447.9	45123.9	34181.1	62425.6	22906	28562.3	18995.6	26397.9	36141.7	24511	34181.1	50855.6	27639.5	18673.7	7225.77	36617.9	3	3	3	0	0	0	0	0
P28654	PGS2	MOUSE Decorin OS=Mus musculus GN=Dcn PE=1 SV=1	-	2	32.5	0.401931	5578.96	13781.4	8648.66	7963.57	6326.83	8664.95	5091.34	8430.03	6847.11	7485.97	8648.66	6487.59	7634.25	5665.06	1936.71	11693.7	0	0	0	0	0	0	0	1
P29699	FETUA	MOUSE Alpha-2-HS-glycoprotein OS=Mus musculus GN=Ahsg PE=1 SV=1	-	1	41.56	0.204967	153.629	79.3079	473.73	129.599	2221.07	245.355	96.4896	1878.5	188.55	43.0795	473.73	105.579	2680.04	160.411	36.7039	2605.76	0	0	0	0	0	0	0	1
P29758	OAT	MOUSE Ornithine aminotransferase, mitochondrial OS=Mus musculus GN=Oat PE=1 SV=1	+	8	570.42	0.891542	430154	426761	403614	447128	454074	437993	444410	384161	527932	231814	403614	364257	547908	286355	169050	532889	7	7	8	7	9	7	5	11
P31001	DESM	MOUSE Desmin OS=Mus musculus GN=Des PE=1 SV=3	-	16	1149.63	0.0275265	1.45946e+06	2.0921e+06	1.70506e+06	1.64688e+06	979457	1.38273e+06	1.42547e+06	1.18736e+06	1.79121e+06	1.13641e+06	1.70506e+06	1.34164e+06	1.18186e+06	904014	542238	1.64705e+06	16	19	18	19	19	18	14	24
P31428	DPEP1	MOUSE Dipeptidase 1 OS=Mus musculus GN=Dpep1 PE=1 SV=2	-	1	18.61	0.0485892	2457.25	5155.41	3601.05	4018.47	10173.7	4659.65	5121.93	8390.23	3015.81	2800.38	3601.05	3273.68	12276	3046.43	1948.35	11638.5	0	0	0	0	0	0	0	1
P32020	NLTP	MOUSE Non-specific lipid-transfer protein OS=Mus musculus GN=Scp2 PE=1 SV=3	+	5	275.07	0.00695613	115487	136030	132828	144697	169584	160486	182074	156101	141739	73890.8	132828	117878	204628	104924	69259.4	216536	7	5	3	6	6	5	8	7
P34884	MIF	MOUSE Macrophage migration inhibitory factor OS=Mus musculus GN=Mif PE=1 SV=2	-	1	38.05	0.164419	8159.94	8910.67	7427.89	8273.16	7660.51	5123.12	5537.11	8789.84	10014.8	4840.21	7427.89	6739.8	9243.54	3349.44	2106.28	12192.8	1	0	0	1	2	1	0	1
P34914	HYES	MOUSE Bifunctional epoxide hydrolase 2 OS=Mus musculus GN=Ephx2 PE=1 SV=2	+	2	80.9	0.00459003	8142.12	8870.03	10476.3	12199.9	21219.9	15126	14842.2	16486.3	9992.9	4818.14	10476.3	9938.74	25604.9	9889.23	5645.84	22869	0	0	1	1	3	1	1	2
P35282	RAB21	MOUSE Ras-related protein Rab-21 OS=Mus musculus GN=Rab21 PE=1 SV=4	-	2	84.77	0.284852	45232.7	51457	40689.6	45389.6	38720.7	37798.6	46836.8	44813.7	55514.6	27951.1	40689.6	36977	46722.2	24712.4	17816.4	62163.3	3	2	4	2	2	1	1	3
P35486	ODPA	MOUSE Pyruvate dehydrogenase E1 component subunit alpha, somatic form, mitochondrial OS=Mus musculus GN=Pdha1 PE=1 SV=1	+	19	1218.71	6.53917e-05	7.48909e+06	7.49781e+06	7.71411e+06	7.86034e+06	9.81943e+06	9.56889e+06	9.13677e+06	9.14087e+06	9.19144e+06	4.07276e+06	7.71411e+06	6.4035e+06	1.18486e+07	6.25604e+06	3.47556e+06	1.26798e+07	22	25	27	21	36	30	23	37
P35564	CALX	MOUSE Calnexin OS=Mus musculus GN=Canx PE=1 SV=1	-	3	164.08	0.779279	62971.9	74103.7	76827.1	69149.4	68533.5	67802.6	70865.1	71371.1	77286.1	40252.6	76827.1	56333.2	82695.8	44328.7	26956.6	99002.5	2	3	2	1	3	1	1	3
P35700;O08807	PRDX1	MOUSE Peroxiredoxin-1 OS=Mus musculus GN=Prdx1 PE=1 SV=1	-	6	219.44	0.279265	251684	252726	258910	293109	296272	269738	280902	264750	308894	137279	258910	238784	357495	176352	106853	367248	3	5	4	4	4	4	3	3
P35762	CD81	MOUSE CD81 antigen OS=Mus musculus GN=Cd81 PE=1 SV=2	-	1	29.5	0.72372	44160.3	39446.7	43515.3	32327.8	44101.5	38888.4	32365.8	53312.1	54198.4	21427.2	43515.3	26336.1	53215	25424.9	12311.7	73951.9	2	1	0	1	2	0	1	1
P35979	RL12	MOUSE 60S ribosomal protein L12 OS=Mus musculus GN=Rpl12 PE=1 SV=2	-	2	82.02	0.0769844	41372.6	40751.4	36125.6	38365.9	33965.3	38845.4	35773	32366.8	50777	22135.9	36125.6	31255.1	40984.1	25396.7	13607.8	44897.6	2	0	1	1	1	1	1	0
P35980	RL18	MOUSE 60S ribosomal protein L18 OS=Mus musculus GN=Rpl18 PE=1 SV=3	-	1	89.68	0.800139	32298.1	31038.8	29393.3	22832.4	26591.6	27941.8	30609.7	27064.2	39639.8	16860.1	29393.3	18600.6	32086.7	18268.1	11643.7	37542.1	2	1	1	1	1	1	1	1
P38060	HMGCL	MOUSE Hydroxymethylglutaryl-CoA lyase, mitochondrial OS=Mus musculus GN=Hmgcl PE=1 SV=2	+	3	285.3	0.482325	71227.3	68492.1	73675.8	76662.8	122429	65606.3	57256.7	103513	87418	37204.4	73675.8	62454	147728	42892.8	21780	143589	2	3	5	4	3	5	2	4
P38647	GRP75	MOUSE Stress-70 protein, mitochondrial OS=Mus musculus GN=Hspa9 PE=1 SV=3	+	24	1869.59	0.0170412	6.03874e+06	6.11269e+06	5.73409e+06	5.93907e+06	6.50191e+06	6.89215e+06	7.03646e+06	6.15581e+06	7.4114e+06	3.32037e+06	5.73409e+06	4.83832e+06	7.84551e+06	4.50602e+06	2.67662e+06	8.53903e+06	36	34	32	29	37	38	37	40
P40630	TFAM	MOUSE Transcription factor A, mitochondrial OS=Mus musculus GN=Tfam PE=1 SV=2	+	3	127.67	0.342008	122687	113803	114539	118353	118143	126251	150084	111377	150575	61817.1	114539	96417.5	142557	82541.4	57091	154496	2	2	1	1	2	2	2	1
P41216;Q8JZR0	ACSL1	MOUSE Long-chain-fatty-acid--CoA ligase 1 OS=Mus musculus GN=Acsl1 PE=1 SV=2	+	30	1858.66	0.149963	7.63494e+06	7.74051e+06	6.96796e+06	7.79696e+06	8.07867e+06	8.4285e+06	8.138e+06	7.42289e+06	9.37044e+06	4.20459e+06	6.96796e+06	6.35186e+06	9.74811e+06	5.51047e+06	3.09563e+06	1.02967e+07	40	35	33	42	39	39	32	35
P42125	ECI1	MOUSE Enoyl-CoA delta isomerase 1, mitochondrial OS=Mus musculus GN=Eci1 PE=1 SV=2	+	14	916.93	0.934785	6.58245e+06	5.69392e+06	5.46627e+06	6.18019e+06	5.91052e+06	6.05363e+06	6.09683e+06	5.71769e+06	8.0787e+06	3.0929e+06	5.46627e+06	5.03474e+06	7.13191e+06	3.9578e+06	2.31919e+06	7.9313e+06	21	19	18	25	20	21	20	20
P43024	CX6A1	MOUSE Cytochrome c oxidase subunit 6A1, mitochondrial OS=Mus musculus GN=Cox6a1 PE=1 SV=2	+	1	59.27	0.687484	102517	50949	47563.3	87461.8	101790	57285.6	17438.7	99032.6	125820	27675.2	47563.3	71251.5	122824	37452.8	6633.55	137373	0	0	0	0	1	0	0	1
P43274	H14	MOUSE Histone H1.4 OS=Mus musculus GN=Hist1h1e PE=1 SV=2	-	1	149.95	0.193242	98738.2	111436	91498.7	83987.9	56194.4	93226.6	101404	64301	121182	60531.5	91498.7	68421.5	67806.8	60950.6	38573.2	89195.1	0	0	1	1	0	0	1	1
P45377	ALD2	MOUSE Aldose reductase-related protein 2 OS=Mus musculus GN=Akr1b8 PE=1 SV=2	-	1	49.96	0.504058	46422	42203.6	38981	44927.1	45998.4	35797.9	33667.9	47305.2	56974.2	22924.7	38981	36600.3	55503.8	23404.3	12807	65619.4	2	0	1	1	1	0	0	1
P45952	ACADM	MOUSE Medium-chain specific acyl-CoA dehydrogenase, mitochondrial OS=Mus musculus GN=Acadm PE=1 SV=1	+	20	1058.24	0.117519	1.19628e+07	1.21136e+07	1.16715e+07	1.23244e+07	1.28284e+07	1.28192e+07	1.32747e+07	1.17521e+07	1.46821e+07	6.58001e+06	1.16715e+07	1.00402e+07	1.54793e+07	8.38105e+06	5.04961e+06	1.63019e+07	30	26	28	35	37	31	32	35
P47738;O35945	ALDH2	MOUSE Aldehyde dehydrogenase, mitochondrial OS=Mus musculus GN=Aldh2 PE=1 SV=1	+	11	1015.57	0.0114949	2.54424e+06	2.39052e+06	2.62246e+06	2.55354e+06	3.29979e+06	2.91726e+06	2.71939e+06	3.33122e+06	3.12257e+06	1.29851e+06	2.62246e+06	2.08026e+06	3.98168e+06	1.90727e+06	1.03444e+06	4.62091e+06	21	17	15	18	21	18	16	23
P47791	GSHR	MOUSE Glutathione reductase, mitochondrial OS=Mus musculus GN=Gsr PE=1 SV=3	+	1	17.48	0.0737935	220.442	2255.78	4626.08	1960.9	9327.48	5452.71	4676.64	6436.45	270.55	1225.32	4626.08	1597.47	11255	3564.93	1778.96	8928.32	0	0	0	0	1	0	0	0
P47802	MTX1	MOUSE Metaxin-1 OS=Mus musculus GN=Mtx1 PE=1 SV=1	+	4	113.06	0.738681	30150.5	30699.1	27241	37502.6	33918.3	27743.7	28519	31451.2	37004	16675.6	27241	30551.9	40927.4	18138.6	10848.4	43627.5	1	1	1	3	0	0	0	0
P47857;Q9WUA3	PFKAM	MOUSE ATP-dependent 6-phosphofructokinase, muscle type OS=Mus musculus GN=Pfkm PE=1 SV=3	-	10	838.25	0.445469	389340	357034	340540	349022	373695	376276	334385	420957	477841	193938	340540	284334	450918	246005	127197	583930	7	6	6	7	6	8	7	10
P47934	CACP	MOUSE Carnitine O-acetyltransferase OS=Mus musculus GN=Crat PE=1 SV=3	+	14	797.73	0.906499	2.45528e+06	2.06545e+06	2.10156e+06	2.19194e+06	2.21667e+06	2.20217e+06	2.11981e+06	2.21342e+06	3.01339e+06	1.12194e+06	2.10156e+06	1.78568e+06	2.67474e+06	1.43976e+06	806360	3.07034e+06	16	12	16	11	13	10	12	13
P47955	RLA1	MOUSE 60S acidic ribosomal protein P1 OS=Mus musculus GN=Rplp1 PE=1 SV=1	-	1	24.85	0.415607	9798.23	6420.12	18617.2	11124.9	12851.8	5314.47	3590.06	13390.7	12025.5	3487.36	18617.2	9062.98	15507.6	3474.55	1365.63	18574.9	0	0	1	0	0	0	0	0
P48678	LMNA	MOUSE Prelamin-A/C OS=Mus musculus GN=Lmna PE=1 SV=2	-	7	289.75	0.421139	88750.1	103695	102916	125290	66964.9	135332	84377.9	88459.9	108924	56326.6	102916	102069	80803.1	88479	32096.7	122707	5	5	4	3	1	2	2	2
P48771	CX7A2	MOUSE Cytochrome c oxidase subunit 7A2, mitochondrial OS=Mus musculus GN=Cox7a2 PE=1 SV=2	+	5	301.26	0.105105	2.21021e+06	2.01751e+06	1.97981e+06	2.10335e+06	2.20193e+06	2.42259e+06	2.60622e+06	2.06344e+06	2.71262e+06	1.0959e+06	1.97981e+06	1.71351e+06	2.65696e+06	1.58386e+06	991386	2.8623e+06	7	6	6	6	6	6	6	6
P48787	TNNI3	MOUSE Troponin I, cardiac muscle OS=Mus musculus GN=Tnni3 PE=1 SV=2	-	6	410.72	0.851903	428675	600668	524167	539109	526441	529019	534484	516545	526117	326279	524167	439190	635229	345867	203314	716525	4	8	8	11	6	7	7	7
P48962;Q3V132	ADT1	MOUSE ADP/ATP translocase 1 OS=Mus musculus GN=Slc25a4 PE=1 SV=4	+	11	1119.47	0.663642	4.08731e+07	3.31e+07	3.25971e+07	3.74017e+07	3.73793e+07	3.71542e+07	3.47735e+07	3.78978e+07	5.01639e+07	1.79797e+07	3.25971e+07	3.04696e+07	4.51036e+07	2.42911e+07	1.32276e+07	5.257e+07	18	20	19	22	20	21	19	20
P49813	TMOD1	MOUSE Tropomodulin-1 OS=Mus musculus GN=Tmod1 PE=1 SV=2	-	2	73.1	0.231215	8755.69	23247	16549.5	16403.8	10233	12584.4	10804.1	12881.5	10745.9	12627.6	16549.5	13363.5	12347.7	8227.57	4109.79	17868.6	0	1	0	1	0	0	0	0
P49817	CAV1	MOUSE Caveolin-1 OS=Mus musculus GN=Cav1 PE=1 SV=1	-	2	84.35	0.0441218	99458.3	148039	141296	137515	194180	172578	142994	192773	122066	80413.7	141296	112028	234307	112830	54393.8	267405	3	2	2	2	3	1	1	1
P50136	ODBA	MOUSE 2-oxoisovalerate dehydrogenase subunit alpha, mitochondrial OS=Mus musculus GN=Bckdha PE=1 SV=1	+	5	323.8	0.0145729	364681	569807	655586	529512	836567	817072	747229	798944	447577	309515	655586	431371	1.00944e+06	534194	284240	1.10826e+06	2	3	1	2	3	2	2	4
P50171	DHB8	MOUSE Estradiol 17-beta-dehydrogenase 8 OS=Mus musculus GN=Hsd17b8 PE=1 SV=2	-	6	517.04	0.6046	343722	334693	288587	352052	337354	341580	343992	326192	421853	181803	288587	286803	407067	223321	130852	452478	7	7	7	5	8	7	5	8
P50462	CSRP3	MOUSE Cysteine and glycine-rich protein 3 OS=Mus musculus GN=Csrp3 PE=1 SV=1	-	5	451.11	0.389324	861360	1.25002e+06	1.0269e+06	951180	640467	1.1007e+06	1.09161e+06	766793	1.05716e+06	678999	1.0269e+06	774887	772818	719624	415239	1.06366e+06	8	7	8	8	8	5	6	5
P50544	ACADV	MOUSE Very long-chain specific acyl-CoA dehydrogenase, mitochondrial OS=Mus musculus GN=Acadvl PE=1 SV=3	+	35	2999.37	0.0450641	1.91996e+07	1.79416e+07	1.66881e+07	1.82146e+07	1.96497e+07	2.02407e+07	1.94078e+07	1.88374e+07	2.35638e+07	9.74576e+06	1.66881e+07	1.48386e+07	2.37103e+07	1.32332e+07	7.3826e+06	2.61303e+07	98	89	92	92	94	96	70	105
P50580	PA2G4	MOUSE Proliferation-associated protein 2G4 OS=Mus musculus GN=Pa2g4 PE=1 SV=3	-	1	22.83	0.691031	18491.4	17755.4	17297.9	17491.1	16448.6	17863.2	22341.4	17020.8	22694.6	9644.59	17297.9	14249.3	19847.6	11678.8	8498.5	23610.4	0	0	0	0	0	0	0	1
P50752	TNNT2	MOUSE Troponin T, cardiac muscle OS=Mus musculus GN=Tnnt2 PE=1 SV=2	-	7	404.3	0.892376	839923	1.35596e+06	953399	1.12322e+06	960319	1.06423e+06	1.19416e+06	935096	1.03085e+06	736549	953399	915040	1.15877e+06	695780	454250	1.29712e+06	8	8	9	8	9	10	8	7
P51150	RAB7A	MOUSE Ras-related protein Rab-7a OS=Mus musculus GN=Rab7a PE=1 SV=2	-	3	113.11	0.606749	67592.2	60468.8	70189.8	64474.8	65704.4	65163.6	59294.2	66563.2	82956.6	32846.2	70189.8	52525	79282	42603.3	22555.1	92333.1	2	1	3	1	1	3	1	3
P51174	ACADL	MOUSE Long-chain specific acyl-CoA dehydrogenase, mitochondrial OS=Mus musculus GN=Acadl PE=1 SV=2	+	23	1764.29	0.609097	2.59445e+07	2.36941e+07	2.29944e+07	2.38966e+07	2.57744e+07	2.36595e+07	2.48776e+07	2.38827e+07	3.18419e+07	1.28705e+07	2.29944e+07	1.94676e+07	3.11006e+07	1.54684e+07	9.46326e+06	3.31289e+07	44	40	42	42	49	50	44	45
P51410	RL9	MOUSE 60S ribosomal protein L9 OS=Mus musculus GN=Rpl9 PE=2 SV=2	-	1	41.38	0.0699806	1406.06	17973.2	20318.5	10149.3	25175.5	52399.9	40080.3	27857.8	1725.67	9762.91	20318.5	8268.24	30378	34258.6	15246.3	38643	0	1	2	2	2	4	2	3
P51660	DHB4	MOUSE Peroxisomal multifunctional enzyme type 2 OS=Mus musculus GN=Hsd17b4 PE=1 SV=3	+	2	124.09	0.00150098	21183.9	19714.7	18003.2	18424.9	23927.1	23676.9	23732.5	25675	25999.2	10708.9	18003.2	15010	28871.5	15479.7	9027.65	35615.1	1	0	0	0	1	1	1	2
P51667;Q62082	MLRV	MOUSE Myosin regulatory light chain 2, ventricular/cardiac muscle isoform OS=Mus musculus GN=Myl2 PE=1 SV=3	-	17	1091.96	0.834533	8.94476e+06	1.22998e+07	1.12169e+07	1.13886e+07	9.63176e+06	1.17293e+07	1.04527e+07	1.10941e+07	1.0978e+07	6.68119e+06	1.12169e+07	9.27782e+06	1.16221e+07	7.66848e+06	3.97614e+06	1.53892e+07	31	32	31	26	35	38	25	38
P51881	ADT2	MOUSE ADP/ATP translocase 2 OS=Mus musculus GN=Slc25a5 PE=1 SV=3	+	9	853.31	0.876248	2.43473e+06	1.70535e+06	1.82351e+06	1.94114e+06	2.14168e+06	1.81936e+06	1.62577e+06	2.16881e+06	2.98817e+06	926333	1.82351e+06	1.58137e+06	2.58426e+06	1.18948e+06	618432	3.00847e+06	12	5	8	9	10	5	2	10
P52196	THTR	MOUSE Thiosulfate sulfurtransferase OS=Mus musculus GN=Tst PE=1 SV=3	+	2	61.39	0.00411597	57155.6	63303.9	56962.9	58322.8	64238.3	71906.7	70227.4	72824.5	70147.6	34386.2	56962.9	47513.2	77512.9	47011.9	26714	101019	0	2	1	0	1	1	2	2
P52480;P53657	KPYM	MOUSE Pyruvate kinase PKM OS=Mus musculus GN=Pkm PE=1 SV=4	-	16	942.51	0.139573	1.18219e+06	1.51901e+06	1.34156e+06	1.32439e+06	1.33471e+06	1.60821e+06	1.63534e+06	1.46025e+06	1.45092e+06	825114	1.34156e+06	1.07892e+06	1.61052e+06	1.05143e+06	622069	2.02559e+06	17	19	12	17	16	18	16	16
P52503	NDUS6	MOUSE NADH dehydrogenase [ubiquinone] iron-sulfur protein 6, mitochondrial OS=Mus musculus GN=Ndufs6 PE=1 SV=2	+	3	327.26	0.673232	1.96394e+06	1.10157e+06	1.65473e+06	1.93502e+06	1.33953e+06	1.71265e+06	1.16757e+06	1.89748e+06	2.41036e+06	598366	1.65473e+06	1.57638e+06	1.61634e+06	1.11971e+06	444136	2.63209e+06	6	6	8	5	5	5	8	6
P52785	GUC2E	MOUSE Guanylyl cyclase GC-E OS=Mus musculus GN=Gucy2e PE=3 SV=2	-	1	18.54	0.012389	873.224	6076.3	12855.6	4554.79	37888.6	27205.7	27469.7	36256.1	1071.72	3300.6	12855.6	3710.6	45718.2	17786.8	10449.2	50292.7	0	0	0	0	0	0	0	1
P52825	CPT2	MOUSE Carnitine O-palmitoyltransferase 2, mitochondrial OS=Mus musculus GN=Cpt2 PE=1 SV=2	+	20	1503.72	0.00884721	2.31541e+06	2.19315e+06	2.13711e+06	2.28504e+06	3.0292e+06	2.75197e+06	2.389e+06	2.76841e+06	2.84173e+06	1.1913e+06	2.13711e+06	1.86153e+06	3.65518e+06	1.79921e+06	908758	3.84021e+06	21	19	27	23	36	29	18	39
P53026	RL10A	MOUSE 60S ribosomal protein L10a OS=Mus musculus GN=Rpl10a PE=1 SV=3	+	1	19.57	0.738223	17085.8	18748.8	13623	15807.9	14420.6	16433.6	17186.6	15181	20969.6	10184.2	13623	12878	17400.6	10744.1	6537.65	21058.3	0	0	0	0	1	0	0	0
P53395	ODB2	MOUSE Lipoamide acyltransferase component of branched-chain alpha-keto acid dehydrogenase complex, mitochondrial OS=Mus musculus GN=Dbt PE=1 SV=2	+	10	469.83	0.00525178	467301	497950	487098	523399	623430	583303	552902	553803	573523	270483	487098	426392	752261	381358	210320	768208	11	8	11	12	13	13	5	12
P53702	CCHL	MOUSE Cytochrome c-type heme lyase OS=Mus musculus GN=Hccs PE=1 SV=2	+	4	217.36	0.00272536	100533	105103	103425	108500	124215	127219	145866	121630	123385	57091.2	103425	88390.4	149884	83174.7	55486.3	168719	2	3	3	4	5	3	6	3
P53986	MOT1	MOUSE Monocarboxylate transporter 1 OS=Mus musculus GN=Slc16a1 PE=1 SV=1	+	1	117.02	0.0303233	34883.5	44206	36773.2	34268.4	45233.3	59008.1	59012.1	41578.3	42812.8	24012.4	36773.2	27917	54580.6	38578.9	22447.8	57675.4	3	1	1	2	1	1	2	2
P53994	RAB2A	MOUSE Ras-related protein Rab-2A OS=Mus musculus GN=Rab2a PE=1 SV=1	-	1	69.79	0.841076	11163.4	9815.25	10997.2	8001.17	10860.3	8232.32	7141.67	13227.1	13701	5331.58	10997.2	6518.22	13104.5	5382.21	2716.64	18347.9	0	0	1	0	1	0	0	1
P54071;O88844;Q3TZ89	IDHP	MOUSE Isocitrate dehydrogenase [NADP], mitochondrial OS=Mus musculus GN=Idh2 PE=1 SV=3	+	25	1940.03	0.606477	3.48255e+07	3.51073e+07	3.20871e+07	3.38093e+07	3.38879e+07	3.60198e+07	3.55367e+07	3.26601e+07	4.27417e+07	1.907e+07	3.20871e+07	2.7543e+07	4.08907e+07	2.35494e+07	1.35179e+07	4.53045e+07	52	46	51	52	53	52	50	58
P55002	MFAP2	MOUSE Microfibrillar-associated protein 2 OS=Mus musculus GN=Mfap2 PE=2 SV=1	-	1	15.47	0.585863	3056.63	5549.35	3207.23	3927.05	2612.89	4182.89	4995.86	2309.13	3751.43	3014.37	3207.23	3199.2	3152.84	2734.73	1900.39	3203.11	0	1	0	0	0	0	0	0
P55096	ABCD3	MOUSE ATP-binding cassette sub-family D member 3 OS=Mus musculus GN=Abcd3 PE=1 SV=2	+	1	33.2	0.000163894	9827.19	8837.54	9974.78	10041.6	15689.7	13654.5	15303	13491.3	12061	4800.49	9974.78	8180.46	18931.9	8927.16	5821.15	18714.5	1	1	0	0	2	1	1	1
P56135	ATPK	MOUSE ATP synthase subunit f, mitochondrial OS=Mus musculus GN=Atp5j2 PE=1 SV=3	+	5	242.33	0.766229	2.44437e+06	1.73396e+06	1.84484e+06	1.86775e+06	2.11102e+06	1.76929e+06	1.68366e+06	2.06443e+06	3e+06	941875	1.84484e+06	1.52158e+06	2.54726e+06	1.15674e+06	640452	2.86367e+06	6	5	5	6	4	5	5	6
P56379	68MP	MOUSE 6.8 kDa mitochondrial proteolipid OS=Mus musculus GN=Mp68 PE=1 SV=1	-	1	15.85	0.416046	216074	204165	185230	194754	218511	217988	243282	177572	265190	110901	185230	158658	263666	142518	92542.7	246319	0	0	1	1	0	0	0	0
P56382	ATP5E	MOUSE ATP synthase subunit epsilon, mitochondrial OS=Mus musculus GN=Atp5e PE=1 SV=2	+	1	30.97	0.820493	674079	642058	587355	690310	579164	752051	723268	598086	827304	348761	587355	562367	698847	491683	275126	829635	1	1	1	1	1	1	1	1
P56391	CX6B1	MOUSE Cytochrome c oxidase subunit 6B1 OS=Mus musculus GN=Cox6b1 PE=1 SV=2	+	6	414.43	0.138057	8.08491e+06	6.73834e+06	7.85488e+06	8.58441e+06	8.53293e+06	9.02186e+06	7.88672e+06	9.3301e+06	9.92269e+06	3.66022e+06	7.85488e+06	6.99337e+06	1.02962e+07	5.8984e+06	3.00005e+06	1.29422e+07	10	8	10	10	11	10	7	10
P56392	CX7A1	MOUSE Cytochrome c oxidase subunit 7A1, mitochondrial OS=Mus musculus GN=Cox7a1 PE=1 SV=1	+	4	257.68	0.32769	6.94714e+06	6.08023e+06	5.82833e+06	6.33958e+06	6.02605e+06	6.91293e+06	7.59529e+06	6.43124e+06	8.52629e+06	3.30274e+06	5.82833e+06	5.16459e+06	7.27132e+06	4.5196e+06	2.88919e+06	8.92109e+06	8	5	9	8	10	7	9	8
P56395	CYB5	MOUSE Cytochrome b5 OS=Mus musculus GN=Cyb5a PE=1 SV=2	-	1	42.6	0.382095	34848.5	36847.6	29426.5	32990	33326.8	34325.9	29665.9	28811.1	42769.9	20015.4	29426.5	26875.6	40213.8	22441.9	11284.7	39965.3	1	2	2	2	1	1	1	1
P56480	ATPB	MOUSE ATP synthase subunit beta, mitochondrial OS=Mus musculus GN=Atp5b PE=1 SV=2	+	47	4697.78	0.0243531	1.45086e+08	1.43561e+08	1.33104e+08	1.45275e+08	1.60701e+08	1.7541e+08	1.66176e+08	1.45786e+08	1.78065e+08	7.79811e+07	1.33104e+08	1.1835e+08	1.93909e+08	1.14681e+08	6.32119e+07	2.02227e+08	143	139	142	139	167	168	154	158
P56501	UCP3	MOUSE Mitochondrial uncoupling protein 3 OS=Mus musculus GN=Ucp3 PE=1 SV=1	+	1	14.7	0.984193	2351.08	542.666	798.515	1660.36	1526.82	704.99	1260.46	1208.9	2885.5	294.772	798.515	1352.63	1842.33	460.916	479.47	1676.93	0	0	0	1	0	0	0	0
P56565	S10A1	MOUSE Protein S100-A1 OS=Mus musculus GN=S100a1 PE=1 SV=2	-	2	149.37	0.865223	22821.7	22025.6	22028.9	31502.2	29770.1	21319.8	17341.8	28417.3	28009.3	11964.1	22028.9	25663.6	35922.1	13938.7	6596.68	39419.1	3	4	3	1	4	3	3	3
P58252	EF2	MOUSE Elongation factor 2 OS=Mus musculus GN=Eef2 PE=1 SV=2	-	7	266.6	0.51878	100569	113267	110118	94455.6	107095	98737	88994.9	106730	123430	61525.6	110118	76949.1	129226	64553.3	33853	148051	4	2	5	3	4	4	2	4
P58281	OPA1	MOUSE Dynamin-like 120 kDa protein, mitochondrial OS=Mus musculus GN=Opa1 PE=1 SV=1	+	19	1091.46	0.00523304	861250	827724	758596	824753	967285	931548	948932	894179	1.05702e+06	449614	758596	671892	1.16717e+06	609037	360967	1.24036e+06	24	18	13	19	14	12	11	18
P58771;P21107;P58774	TPM1	MOUSE Tropomyosin alpha-1 chain OS=Mus musculus GN=Tpm1 PE=1 SV=1	-	9	467.28	0.0762226	1.23351e+06	1.78025e+06	1.20865e+06	1.37474e+06	875408	1.1786e+06	1.2475e+06	1.02303e+06	1.5139e+06	967017	1.20865e+06	1.11994e+06	1.05631e+06	770558	474538	1.4191e+06	7	9	7	9	9	8	7	7
P59017	B2L13	MOUSE Bcl-2-like protein 13 OS=Mus musculus GN=Bcl2l13 PE=1 SV=2	+	4	168.23	0.0787844	52075.6	96138.3	93564	78999.8	140349	102270	89405.1	125709	63912.9	52221.7	93564	64357.9	169351	66863.4	34009	174377	3	2	4	3	5	4	2	5
P59999	ARPC4	MOUSE Actin-related protein 2/3 complex subunit 4 OS=Mus musculus GN=Arpc4 PE=1 SV=3	-	1	22.43	0.0983785	6052.49	4873.01	3778.51	3190.96	2970.85	843.592	2608.61	3475.22	7428.28	2646.99	3778.51	2599.54	3584.77	551.532	992.297	4820.66	0	0	0	0	0	0	0	0
P60603	ROMO1	MOUSE Reactive oxygen species modulator 1 OS=Mus musculus GN=Romo1 PE=2 SV=1	+	1	119.95	0.857211	183065	118909	156505	140097	150109	151976	134418	168010	224678	64590.3	156505	114131	181129	99360.3	51131.4	233055	3	1	2	2	3	1	1	1
P60710	ACTB	MOUSE Actin, cytoplasmic 1 OS=Mus musculus GN=Actb PE=1 SV=1	-	4	862.66	0.628197	507084	554854	618521	543573	528255	556427	507048	573785	622349	301393	618521	442827	637418	363786	192877	795926	5	6	8	8	6	9	6	11
P60766	CDC42	MOUSE Cell division control protein 42 homolog OS=Mus musculus GN=Cdc42 PE=1 SV=2	-	1	43.48	0.161197	6909.26	10891.4	10119.8	9569.05	11373.7	13027	16680.2	8688.31	8479.8	5916.11	10119.8	7795.51	13724	8516.95	6345.02	12052	1	2	1	2	3	3	2	1
P61014	PPLA	MOUSE Cardiac phospholamban OS=Mus musculus GN=Pln PE=1 SV=1	-	1	25.67	0.719898	225050	212279	209578	231046	213580	201430	204663	243951	276207	115308	209578	188223	257715	131693	77852.3	338397	1	0	0	1	0	1	1	1
P61027	RAB10	MOUSE Ras-related protein Rab-10 OS=Mus musculus GN=Rab10 PE=1 SV=1	-	1	96.34	0.931423	18863.6	19107.2	15557.7	16174.1	20707.8	14711.9	17492.7	17560.6	23151.4	10378.9	15557.7	13176.3	24987.1	9618.52	6654.1	24359.2	1	0	1	1	1	1	1	1
P61255	RL26	MOUSE 60S ribosomal protein L26 OS=Mus musculus GN=Rpl26 PE=1 SV=1	-	1	23.3	0.0667968	26781.1	12984.8	13253.3	17188.4	11878.7	9648.58	12512.9	11291.7	32868.7	7053.26	13253.3	14002.7	14333.4	6308.15	4759.8	15663.3	0	1	0	0	0	0	0	0
P61358	RL27	MOUSE 60S ribosomal protein L27 OS=Mus musculus GN=Rpl27 PE=1 SV=2	-	1	18.09	0.93789	1784.97	3770.22	1420.08	1899.7	1923.33	2496.08	3652.56	921.388	2190.71	2047.96	1420.08	1547.6	2320.78	1631.91	1389.41	1278.1	0	1	0	0	0	0	0	0
P61922	GABT	MOUSE 4-aminobutyrate aminotransferase, mitochondrial OS=Mus musculus GN=Abat PE=1 SV=1	+	2	72.19	0.530477	32492.1	17575.6	22148.9	19417.1	28051	12400.7	14431.2	25550	39877.9	9546.95	22148.9	15818.4	33847.7	8107.43	5489.54	35441.7	2	2	1	2	2	1	1	1
P61979	HNRPK	MOUSE Heterogeneous nuclear ribonucleoprotein K OS=Mus musculus GN=Hnrnpk PE=1 SV=1	-	3	94.45	0.726854	14108.3	12135.5	12328	20037.3	13476.6	16943	13629.9	10965	17315.3	6591.92	12328	16323.6	16261.4	11077.2	5184.72	15210.1	2	1	2	3	1	1	1	0
P61982	1433G	MOUSE 14-3-3 protein gamma OS=Mus musculus GN=Ywhag PE=1 SV=2	-	2	179.63	0.101788	21522.9	33974.4	27217.6	32591.6	38632.4	33190.1	33625.5	35045.4	26415.2	18454.7	27217.6	26551	46615.7	21699.4	12790.9	48613.2	3	3	3	2	3	2	1	3
P62071	RRAS2	MOUSE Ras-related protein R-Ras2 OS=Mus musculus GN=Rras2 PE=1 SV=1	-	1	23.62	0.362388	2036.77	918.893	1213.19	963.689	1669.13	381.158	0	2639.4	2499.75	499.136	1213.19	785.078	2014.05	249.198	0	3661.25	0	0	0	0	0	0	0	0
P62075	TIM13	MOUSE Mitochondrial import inner membrane translocase subunit Tim13 OS=Mus musculus GN=Timm13 PE=1 SV=1	+	2	143.91	0.784568	166275	143568	133474	134587	145575	137916	151182	150466	204071	77985.3	133474	109643	175658	90168	57508.4	208719	3	1	1	3	1	1	2	2
P62082	RS7	MOUSE 40S ribosomal protein S7 OS=Mus musculus GN=Rps7 PE=2 SV=1	-	1	28.88	0.793538	12049.5	26329.4	18764.1	19499.9	12365.5	29469.5	36563.6	12457.2	14788.4	14301.9	18764.1	15885.8	14920.8	19266.8	13908.5	17280	1	0	1	0	2	2	0	0
P62137	PP1A	MOUSE Serine/threonine-protein phosphatase PP1-alpha catalytic subunit OS=Mus musculus GN=Ppp1ca PE=1 SV=1	-	1	41.94	0.14722	641.013	3505.46	5825	2035.89	7898.31	3411.81	3958.69	8287.5	786.721	1904.14	5825	1658.55	9530.48	2230.61	1505.85	11496	0	0	1	0	2	0	1	1
P62242	RS8	MOUSE 40S ribosomal protein S8 OS=Mus musculus GN=Rps8 PE=1 SV=2	-	2	73.43	0.845074	15650.5	21778	16420.2	16571.4	15925.7	19082.4	18546.5	17633.7	19208	11829.6	16420.2	13500.1	19216.7	12475.9	7054.96	24460.6	0	2	1	0	1	1	1	0
P62259	1433E	MOUSE 14-3-3 protein epsilon OS=Mus musculus GN=Ywhae PE=1 SV=1	-	1	112.04	0.0726132	16674	27428	31955.3	28122	42567.2	31631.6	33962.4	35100.8	20464.2	14898.7	31955.3	22909.9	51363.6	20680.4	12919	48690.1	1	2	2	1	2	3	2	1
P62264	RS14	MOUSE 40S ribosomal protein S14 OS=Mus musculus GN=Rps14 PE=1 SV=3	+	2	72.62	0.945448	19875.4	29594.8	27400	31046.7	21595.3	27306.2	31041.7	26374.7	24393.2	16075.7	27400	25292.4	26057.9	17852.5	11808	36585.7	1	2	1	1	2	1	1	2
P62301	RS13	MOUSE 40S ribosomal protein S13 OS=Mus musculus GN=Rps13 PE=1 SV=2	-	2	39.4	0.500117	56205.8	52651.3	48555.2	46907.2	50947.2	45509	51370.9	49139.7	68982	28599.8	48555.2	38213.4	61475.3	29753.4	19541.1	68164.2	1	0	0	0	0	0	0	1
P62631;P10126	EF1A2	MOUSE Elongation factor 1-alpha 2 OS=Mus musculus GN=Eef1a2 PE=1 SV=1	-	8	400.72	0.150676	554485	620583	730929	627216	630239	746733	695837	783952	680525	337096	730929	510967	760476	488206	264691	1.08746e+06	4	8	12	7	12	12	7	12
P62702	RS4X	MOUSE 40S ribosomal protein S4, X isoform OS=Mus musculus GN=Rps4x PE=1 SV=2	-	3	99.33	0.83316	57490.1	71787.7	71759.7	58760.4	63905	62399.6	62683	65906.1	70558.2	38994.6	71759.7	47869.7	77110.7	40796.3	23844.1	91421.6	2	2	1	3	2	2	0	2
P62717	RL18A	MOUSE 60S ribosomal protein L18a OS=Mus musculus GN=Rpl18a PE=1 SV=1	-	1	24.22	0.0147372	6283.08	5139.88	5265.92	5564.9	3580.79	4546.25	3302.21	4687.17	7711.28	2791.95	5265.92	4533.5	4320.74	2972.3	1256.14	6501.81	1	0	0	1	0	0	0	0
P62751	RL23A	MOUSE 60S ribosomal protein L23a OS=Mus musculus GN=Rpl23a PE=1 SV=1	-	2	49.66	0.953818	30679.8	52081.8	36980.1	31480.6	23901	53320	57127.1	23933.4	37653.6	28290.5	36980.1	25646	28840.1	34860.1	21730.7	33199.2	1	0	1	1	1	1	0	0
P62754	RS6	MOUSE 40S ribosomal protein S6 OS=Mus musculus GN=Rps6 PE=1 SV=1	-	1	38.26	0.178154	14457.8	13525.8	9300.79	9641.98	10476.9	4152.36	11083.5	7815.47	17744.2	7347.13	9300.79	7854.93	12641.9	2714.77	4216.1	10841.2	2	1	1	0	0	0	0	0
P62806	H4	MOUSE Histone H4 OS=Mus musculus GN=Hist1h4a PE=1 SV=2	-	2	181.47	0.00977477	720382	829111	676594	620169	418651	568017	548488	486489	884132	450367	676594	505226	505164	371364	208641	674833	5	4	5	4	4	6	3	5
P62821;P55258;Q9D1G1	RAB1A	MOUSE Ras-related protein Rab-1A OS=Mus musculus GN=Rab1A PE=1 SV=3	-	2	107.31	0.85839	31696.3	30629.9	31767.2	30870.2	35147.1	31416.4	28652.6	31072.6	38901.2	16638	31767.2	25148.7	42410.1	20539.7	10899.2	43102.4	2	2	1	0	1	2	1	0
P62830	RL23	MOUSE 60S ribosomal protein L23 OS=Mus musculus GN=Rpl23 PE=1 SV=1	-	1	35.33	0.132688	16432.9	15632.3	12926.9	13668.4	10504.2	10945.4	14177.3	14092.6	20168.3	8491.34	12926.9	11135.1	12674.9	7156	5392.96	19548.6	1	0	0	0	1	0	0	0
P62843	RS15	MOUSE 40S ribosomal protein S15 OS=Mus musculus GN=Rps15 PE=1 SV=2	-	1	21.68	0.363114	20883.5	21942.2	18475.6	18459.7	14666.4	18646.6	21121.7	19076.4	25630.6	11918.9	18475.6	15038.3	17697.1	12190.9	8034.53	26461.8	0	0	1	0	1	0	0	1
P62858	RS28	MOUSE 40S ribosomal protein S28 OS=Mus musculus GN=Rps28 PE=1 SV=1	-	1	78.23	0.548737	29252.8	33006	27897.5	30339.3	28800.9	30511.7	40612.9	28760.4	35902.2	17928.6	27897.5	24716.2	34752.5	19948.3	15448.9	39895	1	1	2	1	1	1	1	1
P62874	GBB1	MOUSE Guanine nucleotide-binding protein G(I)/G(S)/G(T) subunit beta-1 OS=Mus musculus GN=Gnb1 PE=1 SV=3	-	1	209.05	0.450513	4523.86	7569.45	9388	6857.67	7240.29	6614.92	7640.44	11199.7	5552.17	4111.67	9388	5586.66	8736.47	4324.77	2906.37	15535.6	0	1	0	0	0	0	0	1
P62880;P29387	GBB2	MOUSE Guanine nucleotide-binding protein G(I)/G(S)/G(T) subunit beta-2 OS=Mus musculus GN=Gnb2 PE=1 SV=3	-	2	340.14	0.191539	57937.7	56722.1	51012.4	46442.3	52829.6	60778.9	67235.4	55622.2	71107.5	30811.1	51012.4	37834.6	63746.7	39736.6	25575.8	77156.3	3	3	2	5	4	3	4	3
P62889	RL30	MOUSE 60S ribosomal protein L30 OS=Mus musculus GN=Rpl30 PE=1 SV=2	-	2	44.32	0.604564	20251.1	20526.8	15783.3	16737.8	16734.9	18930.7	16237.2	18107.5	24854.4	11150	15783.3	13635.6	20193.1	12376.7	6176.51	25117.8	1	0	1	0	0	0	0	1
P62897	CYC	MOUSE Cytochrome c, somatic OS=Mus musculus GN=Cycs PE=1 SV=2	+	5	513.84	0.000271702	4.12167e+06	4.37978e+06	4.85933e+06	4.5911e+06	6.01061e+06	6.52161e+06	6.97694e+06	6.2305e+06	5.05856e+06	2.37906e+06	4.85933e+06	3.74018e+06	7.25268e+06	4.26376e+06	2.65397e+06	8.64264e+06	20	19	21	20	19	17	18	22
P62908	RS3	MOUSE 40S ribosomal protein S3 OS=Mus musculus GN=Rps3 PE=1 SV=1	-	3	171.5	0.841981	70474.5	93350.4	81577.1	86922.3	77319.7	88116.3	94969.1	76994.2	86494.1	50707.3	81577.1	70812	93297.6	57609.5	36125.5	106803	3	3	5	2	2	3	3	2
P62918	RL8	MOUSE 60S ribosomal protein L8 OS=Mus musculus GN=Rpl8 PE=1 SV=2	-	2	77.83	0.328099	17037.4	21987	24442	23403.3	16687.8	19288	25066.3	14510.3	20910.2	11943.2	24442	19065.7	20136.3	12610.3	9535.02	20128	1	0	1	0	2	1	1	1
P63017;P16627;P17156;P17879	HSP7C	MOUSE Heat shock cognate 71 kDa protein OS=Mus musculus GN=Hspa8 PE=1 SV=1	-	10	825.36	0.938111	272640	386535	387027	332686	329089	351258	334931	341068	334613	209963	387027	271025	397095	229649	127405	473112	7	13	11	7	10	13	8	11
P63038	CH60	MOUSE 60 kDa heat shock protein, mitochondrial OS=Mus musculus GN=Hspd1 PE=1 SV=1	+	29	2716.89	0.00319608	8.63044e+06	9.35742e+06	9.21782e+06	9.48423e+06	1.11879e+07	1.13952e+07	1.10515e+07	9.9805e+06	1.05922e+07	5.08288e+06	9.21782e+06	7.72642e+06	1.34999e+07	7.45009e+06	4.2039e+06	1.38445e+07	64	75	85	81	125	108	90	121
P63101	1433Z	MOUSE 14-3-3 protein zeta/delta OS=Mus musculus GN=Ywhaz PE=1 SV=1	-	3	198.72	0.0217676	22818.7	25930.1	43909	25870.9	49166.6	40844.9	46249.1	46242.5	28005.6	14085.1	43909	21076	59326.8	26704	17592.8	64145.2	1	1	3	1	3	4	2	3
P63158	HMGB1	MOUSE High mobility group protein B1 OS=Mus musculus GN=Hmgb1 PE=1 SV=2	-	1	42.17	0.152775	23359.7	22626.3	15187.3	21857.1	15083.6	19407.4	17487.8	16266.7	28669.6	12290.4	15187.3	17806.1	18200.6	12688.4	6652.22	22564.3	0	0	0	0	0	0	0	1
P63276	RS17	MOUSE 40S ribosomal protein S17 OS=Mus musculus GN=Rps17 PE=1 SV=2	-	1	19.57	0.55277	11164.1	16679.1	14778.6	14916.8	14815.1	16075.2	17910.8	12741.5	13701.8	9059.97	14778.6	12152.1	17876.6	10509.8	6813.14	17674.4	0	1	0	0	0	1	0	0
P67778	PHB	MOUSE Prohibitin OS=Mus musculus GN=Phb PE=1 SV=1	+	8	527.43	0.258019	1.3157e+06	1.16229e+06	1.16171e+06	1.20667e+06	1.27165e+06	1.34054e+06	1.20922e+06	1.24752e+06	1.61478e+06	631346	1.16171e+06	983021	1.53444e+06	876434	459977	1.7305e+06	10	5	8	7	10	9	10	9
P68033;P62737;P63268;P68134	ACTC	MOUSE Actin, alpha cardiac muscle 1 OS=Mus musculus GN=Actc1 PE=1 SV=1	-	13	1744.22	0.0706003	1.30646e+07	1.87894e+07	1.73471e+07	1.6337e+07	1.20241e+07	1.40447e+07	1.28753e+07	1.46004e+07	1.60343e+07	1.02063e+07	1.73471e+07	1.33091e+07	1.45089e+07	9.1823e+06	4.89766e+06	2.02529e+07	28	49	63	49	53	56	41	60
P68037	UB2L3	MOUSE Ubiquitin-conjugating enzyme E2 L3 OS=Mus musculus GN=Ube2l3 PE=1 SV=1	-	1	23.3	0.337849	2286.45	5775.29	5463.79	3955.94	9592.6	2900.25	6383.1	6303.48	2806.18	3137.1	5463.79	3222.74	11574.9	1896.15	2428.08	8743.87	0	2	0	0	0	0	0	0
P68040	RACK1	MOUSE Receptor of activated protein C kinase 1 OS=Mus musculus GN=Rack1 PE=1 SV=3	-	2	64.02	0.710148	34738.7	43154.3	39336.1	34140.3	36329.1	34563.6	39971.4	36357.8	42635.1	23441.1	39336.1	27812.7	43836.5	22597.3	15204.8	50433.8	0	1	0	0	0	1	0	0
P68254	1433T	MOUSE 14-3-3 protein theta OS=Mus musculus GN=Ywhaq PE=1 SV=1	-	1	19.17	0.938402	913.607	1950.23	2563.72	1918.48	2409.4	758.234	1715.09	2495.02	1121.28	1059.35	2563.72	1562.91	2907.29	495.726	652.407	3460.96	0	0	0	0	0	0	1	0
P68368	TBA4A	MOUSE Tubulin alpha-4A chain OS=Mus musculus GN=Tuba4a PE=1 SV=1	-	1	145.3	0.759181	15105.1	12183.7	17952.4	13998.9	19333.8	12076.4	10310.8	15631.1	18538.6	6618.13	17952.4	11404.3	23329.1	7895.41	3922.15	21682.6	1	1	1	2	1	1	1	0
P68372;P99024;Q7TMM9;Q922F4;Q9D6F9	TBB4B	MOUSE Tubulin beta-4B chain OS=Mus musculus GN=Tubb4b PE=1 SV=1	-	4	125.16	0.366544	102362	106188	119210	100658	124563	107910	99169.6	130858	125630	57680.4	119210	82001.6	150304	70550.3	37723.4	181520	4	2	4	4	2	3	3	3
P70296	PEBP1	MOUSE Phosphatidylethanolamine-binding protein 1 OS=Mus musculus GN=Pebp1 PE=1 SV=3	-	1	18.51	0.99693	14047.7	12569.8	13328.1	14627.4	15215.2	12056.4	12917.5	14513.1	17240.9	6827.8	13328.1	11916.4	18359.4	7882.34	4913.7	20131.9	0	0	0	0	1	1	0	1
P70404	IDHG1	MOUSE Isocitrate dehydrogenase [NAD] subunit gamma 1, mitochondrial OS=Mus musculus GN=Idh3g PE=1 SV=1	+	13	779.16	0.00014465	4.9237e+06	4.87409e+06	4.72673e+06	4.95142e+06	5.88738e+06	5.54562e+06	5.58746e+06	5.57137e+06	6.04291e+06	2.64757e+06	4.72673e+06	4.03372e+06	7.104e+06	3.62567e+06	2.12543e+06	7.72833e+06	15	18	20	24	25	24	18	28
P70414	NAC1	MOUSE Sodium/calcium exchanger 1 OS=Mus musculus GN=Slc8a1 PE=1 SV=1	-	2	62.31	0.0268384	24814.1	27463.4	26195.9	22210.2	29951.4	33912.5	28843.9	27961.6	30454.6	14917.9	26195.9	18093.7	36140.8	22171.7	10972	38787	2	1	2	1	1	2	2	2
P70451	FER	MOUSE Tyrosine-protein kinase Fer OS=Mus musculus GN=Fer PE=1 SV=2	-	1	13.78	0.485284	362824	289682	279716	245558	351753	318873	255290	350288	445297	157353	279716	200046	424441	208476	97110.5	485902	0	0	0	0	0	0	0	0
P70670;Q60817	NACAM	MOUSE Nascent polypeptide-associated complex subunit alpha, muscle-specific form OS=Mus musculus GN=Naca PE=1 SV=2	-	9	306.39	0.886907	53446.3	94755.6	78005.6	56240.6	39365.6	84770.6	120267	46504.3	65595.1	51470.6	78005.6	45816.9	47500.4	55422.2	45748.8	64508.4	2	3	3	1	3	4	2	3
P84099	RL19	MOUSE 60S ribosomal protein L19 OS=Mus musculus GN=Rpl19 PE=1 SV=1	-	2	92.34	0.139413	20622.4	20016.6	15322.7	18809.2	19896.4	20102.6	23785.3	21341.5	25310	10872.9	15322.7	15323.1	24008	13142.9	9047.77	29603.8	0	0	0	0	0	0	0	0
P85094	ISC2A	MOUSE Isochorismatase domain-containing protein 2A OS=Mus musculus GN=Isoc2a PE=1 SV=1	+	4	347.4	0.0441354	169190	200669	219250	205229	300997	240108	210167	258897	207649	109002	219250	167191	363197	156980	79946.1	359129	6	4	8	2	15	8	3	13
P97313	PRKDC	MOUSE DNA-dependent protein kinase catalytic subunit OS=Mus musculus GN=Prkdc PE=1 SV=3	-	1	14.86	0.650463	4559.73	15469.4	8249.71	9724.7	3951.27	7712.12	14010.3	6639.4	5596.2	8402.86	8249.71	7922.32	4767.79	5042.11	5329.4	9209.84	0	0	0	0	0	2	0	0
P97386	DNLI3	MOUSE DNA ligase 3 OS=Mus musculus GN=Lig3 PE=1 SV=2	-	1	16.73	0.608151	17071.9	13158.1	11141.6	13116.1	19982.3	7517.71	15307.3	8255.43	20952.5	7147.41	11141.6	10685.2	24111.5	4915.01	5822.79	11451.5	0	0	0	1	0	0	0	0
P97447	FHL1	MOUSE Four and a half LIM domains protein 1 OS=Mus musculus GN=Fhl1 PE=1 SV=3	-	3	172.89	0.0333738	50000.3	66372.6	59036.7	50035.3	24585.3	38657.9	50212.3	22802.6	61365.8	36053.1	59036.7	40761.7	29665.8	25274.2	19100.4	31630.7	2	3	1	2	1	0	1	0
P97450	ATP5J	MOUSE ATP synthase-coupling factor 6, mitochondrial OS=Mus musculus GN=Atp5j PE=1 SV=1	+	8	491.56	0.628007	4.5237e+06	3.66496e+06	3.54006e+06	4.95315e+06	3.4147e+06	4.38581e+06	3.75784e+06	4.21828e+06	5.55198e+06	1.99078e+06	3.54006e+06	4.03513e+06	4.12034e+06	2.8674e+06	1.42945e+06	5.85139e+06	13	9	9	12	9	12	12	13
P97467	AMD	MOUSE Peptidyl-glycine alpha-amidating monooxygenase OS=Mus musculus GN=Pam PE=1 SV=2	-	2	67.37	0.0104984	5334.43	10540.1	14311.7	8714.02	19555	18980.3	18801.9	21684.2	6546.99	5725.28	14311.7	7098.95	23596	12409.1	7152.11	30079.2	0	0	1	0	1	0	0	1
P97478	COQ7	MOUSE 5-demethoxyubiquinone hydroxylase, mitochondrial OS=Mus musculus GN=Coq7 PE=1 SV=3	+	4	191.87	0.704582	101027	102324	91288.1	96995.5	110655	94375	93865.5	100483	123991	55581.6	91288.1	79018.3	133521	61701.5	35705.7	139385	4	4	4	4	4	4	3	5
P97493	THIOM	MOUSE Thioredoxin, mitochondrial OS=Mus musculus GN=Txn2 PE=1 SV=1	+	1	13.53	0.102457	18302.2	17729.7	17641.6	28806.2	15365.9	15768.1	16076.3	16710.6	22462.5	9630.67	17641.6	23467.2	18541.2	10309.1	6115.32	23180.2	0	1	1	0	0	0	0	0
P97807	FUMH	MOUSE Fumarate hydratase, mitochondrial OS=Mus musculus GN=Fh PE=1 SV=3	-	18	1255.63	0.435045	8.68519e+06	7.59488e+06	7.18324e+06	7.97167e+06	8.86773e+06	7.95903e+06	7.62505e+06	8.34225e+06	1.06594e+07	4.12549e+06	7.18324e+06	6.49419e+06	1.07002e+07	5.20354e+06	2.90051e+06	1.1572e+07	31	39	44	39	50	34	32	44
P97823	LYPA1	MOUSE Acyl-protein thioesterase 1 OS=Mus musculus GN=Lypla1 PE=1 SV=1	+	1	53.46	0.110237	115.358	3043.85	5308.06	1841.39	20887.8	6188.75	2507.5	16200.1	141.58	1653.4	5308.06	1500.1	25204.2	4046.14	953.836	22471.9	0	0	0	0	2	0	0	2
P99027	RLA2	MOUSE 60S acidic ribosomal protein P2 OS=Mus musculus GN=Rplp2 PE=1 SV=3	-	2	66.35	0.0638552	83930.7	88001.4	78088.3	87599.3	76762.8	74189.4	70291.7	83514.9	103009	47801.7	78088.3	71363.5	92625.6	48504.3	26738.4	115848	1	1	1	1	0	1	0	1
P99028	QCR6	MOUSE Cytochrome b-c1 complex subunit 6, mitochondrial OS=Mus musculus GN=Uqcrh PE=1 SV=2	+	3	135.29	0.68376	662488	594218	576810	715022	577083	746566	700804	613663	813078	322775	576810	582499	696336	488097	266581	851242	4	3	1	3	2	4	2	3
P99029	PRDX5	MOUSE Peroxiredoxin-5, mitochondrial OS=Mus musculus GN=Prdx5 PE=1 SV=2	+	11	678.63	0.0257239	2.79043e+06	2.77735e+06	2.60837e+06	2.97464e+06	3.40077e+06	3.0253e+06	3.14988e+06	2.9758e+06	3.42472e+06	1.50863e+06	2.60837e+06	2.42331e+06	4.10353e+06	1.97791e+06	1.19819e+06	4.12788e+06	12	10	13	11	17	14	10	15
Q00896	A1AT3	MOUSE Alpha-1-antitrypsin 1-3 OS=Mus musculus GN=Serpina1c PE=1 SV=2	-	1	49.62	0.370959	21827	28491	28147.3	30110.8	47546.9	30226.7	24527.8	27856.6	26788.4	15476.1	28147.3	24530	57372.4	19761.9	9330.2	38641.4	3	2	2	2	2	2	2	1
Q01339	APOH	MOUSE Beta-2-glycoprotein 1 OS=Mus musculus GN=Apoh PE=1 SV=1	-	1	24.26	0.143759	40690.2	33522.6	38740.1	35221.6	33997.8	32556.4	28158.3	36879.2	49939.4	18209.2	38740.1	28693.6	41023.3	21285	10711.2	51156.9	1	0	1	1	1	0	0	2
Q01768	NDKB	MOUSE Nucleoside diphosphate kinase B OS=Mus musculus GN=Nme2 PE=1 SV=1	-	1	99.21	0.349567	23200.9	26019.4	20760.1	26982.1	28525.1	24253.4	24117.4	27225.6	28474.7	14133.6	20760.1	21981.2	34419.8	15856.6	9174.07	37766	2	1	1	1	2	2	0	1
Q01853	TERA	MOUSE Transitional endoplasmic reticulum ATPase OS=Mus musculus GN=Vcp PE=1 SV=4	-	1	91.09	0.0531057	7674.13	11997.8	11182.2	9884.9	12791.1	16670.2	17220.6	11102.1	9418.54	6517.11	11182.2	8052.82	15434.4	10898.8	6550.58	15400.3	4	4	4	2	3	2	1	4
Q02013	AQP1	MOUSE Aquaporin-1 OS=Mus musculus GN=Aqp1 PE=1 SV=3	-	2	219.48	0.00115013	110787	117471	96524.7	104870	77910.2	81059.7	79029.6	86673.8	135969	63809.2	96524.7	85433.3	94010.1	52996	30062.3	120230	3	4	3	3	3	3	2	2
Q02257;Q02248	PLAK	MOUSE Junction plakoglobin OS=Mus musculus GN=Jup PE=1 SV=3	-	7	267.56	0.16773	67342.7	88535.2	207415	65279.2	52455.4	68101.1	73120.2	52064.7	82650.4	48091.7	207415	53180.3	63295.2	44523.8	27814.4	72221.6	3	3	6	3	2	4	1	1
Q02566;A2AQP0;P13541	MYH6	MOUSE Myosin-6 OS=Mus musculus GN=Myh6 PE=1 SV=2	-	43	12039.2	0.565159	3.43166e+07	5.43855e+07	4.12679e+07	3.65922e+07	2.74261e+07	4.3822e+07	4.91071e+07	3.15414e+07	4.21171e+07	2.95418e+07	4.12679e+07	2.98101e+07	3.30936e+07	2.86504e+07	1.868e+07	4.37526e+07	104	110	113	102	91	101	102	96
Q02788	CO6A2	MOUSE Collagen alpha-2(VI) chain OS=Mus musculus GN=Col6a2 PE=1 SV=3	-	9	384.7	0.283046	266967	676988	328322	335992	236877	338272	331425	265109	327651	367735	328322	273719	285827	221159	126072	367746	6	10	4	8	8	8	7	8
Q03265	ATPA	MOUSE ATP synthase subunit alpha, mitochondrial OS=Mus musculus GN=Atp5a1 PE=1 SV=1	+	35	2964.2	0.233776	1.22541e+08	1.18211e+08	1.05847e+08	1.17569e+08	1.17553e+08	1.30446e+08	1.34416e+08	1.14247e+08	1.50395e+08	6.42114e+07	1.05847e+08	9.57783e+07	1.41845e+08	8.52843e+07	5.11308e+07	1.58478e+08	137	112	124	116	121	124	119	121
Q04857	CO6A1	MOUSE Collagen alpha-1(VI) chain OS=Mus musculus GN=Col6a1 PE=1 SV=1	-	11	776.56	0.426389	361857	927049	426467	417768	324151	453730	483390	382317	444111	503567	426467	340338	391136	296644	183878	530331	9	18	14	15	14	15	13	11
Q05793	PGBM	MOUSE Basement membrane-specific heparan sulfate proteoglycan core protein OS=Mus musculus GN=Hspg2 PE=1 SV=1	-	10	342.33	0.363239	109483	248817	145567	111149	88873.6	135782	154404	93757.8	134369	135155	145567	90548.5	107239	88773	58734.2	130056	3	10	6	5	2	4	5	5
Q05920	PYC	MOUSE Pyruvate carboxylase, mitochondrial OS=Mus musculus GN=Pc PE=1 SV=1	-	9	350.56	0.00940854	217087	212789	197816	209342	185223	171925	154541	187275	266433	115585	197816	170542	223499	112403	58786.4	259778	3	3	4	6	4	7	4	5
Q06185	ATP5I	MOUSE ATP synthase subunit e, mitochondrial OS=Mus musculus GN=Atp5i PE=1 SV=2	-	3	204.7	0.4387	4.80266e+06	4.89107e+06	4.28056e+06	4.21529e+06	4.73587e+06	5.04124e+06	5.74855e+06	4.05409e+06	5.89435e+06	2.6568e+06	4.28056e+06	3.43402e+06	5.71453e+06	3.29591e+06	2.18671e+06	5.62363e+06	7	5	4	5	7	4	3	7
Q06890	CLUS	MOUSE Clusterin OS=Mus musculus GN=Clu PE=1 SV=1	-	1	71.52	0.00659641	7915.13	8322.92	11012.5	8956.78	5796.56	6365.96	3915.54	5546.01	9714.32	4520.95	11012.5	7296.72	6994.4	4162	1489.44	7693.16	2	0	1	2	2	0	0	1
Q07417	ACADS	MOUSE Short-chain specific acyl-CoA dehydrogenase, mitochondrial OS=Mus musculus GN=Acads PE=1 SV=2	+	16	1192.39	0.0585161	4.10441e+06	4.00949e+06	3.70836e+06	4.13454e+06	4.46226e+06	4.21354e+06	4.21813e+06	4.17574e+06	5.03738e+06	2.17793e+06	3.70836e+06	3.36824e+06	5.38437e+06	2.75477e+06	1.60455e+06	5.79238e+06	24	25	28	27	28	22	23	22
Q08460	KCMA1	MOUSE Calcium-activated potassium channel subunit alpha-1 OS=Mus musculus GN=Kcnma1 PE=1 SV=2	-	1	14.12	0.032888	102176	86039.9	81900.2	93079.2	77545.8	53452.3	66466.7	78759	125402	46736.3	81900.2	75827.8	93570.4	34946.6	25283.4	109251	0	1	0	0	0	0	0	0
Q08857	CD36	MOUSE Platelet glycoprotein 4 OS=Mus musculus GN=Cd36 PE=1 SV=2	-	9	577.35	0.102499	684894	712290	841857	746529	891843	867964	731595	1.03858e+06	840577	386911	841857	608167	1.07614e+06	567466	278293	1.44066e+06	11	11	12	10	13	9	12	16
Q09LZ8	CBPC6	MOUSE Cytosolic carboxypeptidase 6 OS=Mus musculus GN=Agbl4 PE=1 SV=1	-	1	24.19	0.0322685	63605.1	127290	156831	104421	200714	168221	175282	203731	78063.1	69143	156831	85067.3	242191	109981	66675.8	282606	0	0	0	0	0	0	1	0
Q0II04	NEBL	MOUSE Nebulette OS=Mus musculus GN=Nebl PE=1 SV=1	-	3	136.17	0.136108	56724	82805.9	64554.9	61352.4	35394.8	57104.2	67786.6	43455.7	69618	44979.6	64554.9	49981.3	42709	37334.2	25785.5	60279.6	2	4	3	2	2	3	3	3
Q149B8	PERM1	MOUSE PGC-1 and ERR-induced regulator in muscle protein 1 OS=Mus musculus GN=Perm1 PE=1 SV=2	-	4	106.78	0.108699	17988.1	42054.8	34453.8	30828.6	38066.6	51400.5	39540.3	44717.5	22076.9	22843.9	34453.8	25114.8	45932.9	33605.2	15040.8	62029.8	1	0	2	0	0	1	0	0
Q14C51	PTCD3	MOUSE Pentatricopeptide repeat domain-containing protein 3, mitochondrial OS=Mus musculus GN=Ptcd3 PE=1 SV=2	+	3	107.7	0.313654	14534.4	15769.6	18032.9	15339.1	27320.7	19555.9	11581.3	24147.7	17838.2	8565.93	18032.9	12496.2	32966.4	12785.5	4405.44	33496.5	1	1	2	0	3	0	0	2
Q1XH17	TRI72	MOUSE Tripartite motif-containing protein 72 OS=Mus musculus GN=Trim72 PE=1 SV=1	-	7	332.87	0.00217617	289343	333778	317104	297976	362223	390090	362250	386404	355113	181306	317104	242749	437075	255037	137797	536000	6	6	7	6	7	8	7	8
Q2TPA8	HSDL2	MOUSE Hydroxysteroid dehydrogenase-like protein 2 OS=Mus musculus GN=Hsdl2 PE=1 SV=1	+	11	661.78	0.00291404	598057	670472	639967	579169	791566	729547	752953	723189	734001	364196	639967	471825	955142	476971	286418	1.00317e+06	9	8	10	10	9	10	8	12
Q3TBW2	RM10	MOUSE 39S ribosomal protein L10, mitochondrial OS=Mus musculus GN=Mrpl10 PE=1 SV=2	+	1	25.79	0.678879	1833.13	2068.47	3547.66	2602.07	4764.03	1756.46	1500.1	5178.76	2249.82	1123.58	3547.66	2119.8	5748.51	1148.36	570.626	7183.71	0	0	0	0	1	0	0	1
Q3TC72	FAHD2	MOUSE Fumarylacetoacetate hydrolase domain-containing protein 2A OS=Mus musculus GN=Fahd2 PE=1 SV=1	-	3	157.52	0.593848	118424	119490	107472	109377	110116	118750	122872	112489	145343	64906	107472	89105	132871	77637.4	46739.6	156039	3	4	4	4	3	4	1	3
Q3THE2;Q9CQ19	ML12B	MOUSE Myosin regulatory light chain 12B OS=Mus musculus GN=Myl12b PE=1 SV=2	-	2	49.25	0.0524212	15310.7	18897.9	21169	17924.8	15295	11528.7	13998.2	16520.9	18791	10265.2	21169	14602.6	18455.7	7537.32	5324.81	22917	0	0	2	0	0	0	0	0
Q3TL44	NLRX1	MOUSE NLR family member X1 OS=Mus musculus GN=Nlrx1 PE=1 SV=1	+	1	14.15	0.421176	13457.7	7614.14	8883.99	8718.25	10445	7618.54	6786.17	8638.69	16516.7	4135.95	8883.99	7102.4	12603.4	4980.93	2581.41	11983.2	0	0	0	0	0	0	0	1
Q3TLP5	ECHD2	MOUSE Enoyl-CoA hydratase domain-containing protein 2, mitochondrial OS=Mus musculus GN=Echdc2 PE=1 SV=2	+	2	107.14	0.554782	43019.3	38149	36969.7	43029	48401.3	31549	23001.2	47148.6	52798	20722.3	36969.7	35054	58403.3	20626.4	8749.49	65402.2	0	0	1	1	0	1	0	2
Q3TTY5	K22E	MOUSE Keratin, type II cytoskeletal 2 epidermal OS=Mus musculus GN=Krt2 PE=1 SV=1	-	3	179.68	0.890257	297213	188634	1.60891e+06	232256	377239	437999	724696	122684	364772	102465	1.60891e+06	189210	455194	286359	275669	170181	1	2	4	2	2	2	3	2
Q3U829	AP5Z1	MOUSE AP-5 complex subunit zeta-1 OS=Mus musculus GN=Ap5z1 PE=2 SV=1	-	1	19.26	0.251365	16933.5	101928	51010.9	26689.7	16956.4	26472.1	35414.9	16443.4	20782.7	55366.7	51010.9	21743	20460.5	17307.2	13471.5	22809.5	0	0	0	1	0	0	0	0
Q3UHQ6	DOP2	MOUSE Protein dopey-2 OS=Mus musculus GN=Dopey2 PE=1 SV=3	-	1	13.03	0.0142101	162.767	2280.47	5304.07	519.666	14269.7	23686.8	34868.3	8029.03	199.765	1238.74	5304.07	423.351	17218.5	15486.2	13263.6	11137.5	0	0	0	0	0	0	0	0
Q3UIU2	NDUB6	MOUSE NADH dehydrogenase [ubiquinone] 1 beta subcomplex subunit 6 OS=Mus musculus GN=Ndufb6 PE=1 SV=3	+	2	182.73	0.307245	1.46384e+06	1.21741e+06	1.23953e+06	1.16042e+06	1.52297e+06	1.18567e+06	1.4297e+06	1.37739e+06	1.79658e+06	661287	1.23953e+06	945349	1.83769e+06	775176	543846	1.91065e+06	6	4	6	6	7	5	4	5
Q3ULD5	MCCB	MOUSE Methylcrotonoyl-CoA carboxylase beta chain, mitochondrial OS=Mus musculus GN=Mccc2 PE=1 SV=1	+	12	896.59	0.153001	710108	634699	636011	622318	691611	725097	663452	676469	871522	344764	636011	506977	834531	474061	252372	938364	17	9	14	11	14	17	12	14
Q3URD3	SLMAP	MOUSE Sarcolemmal membrane-associated protein OS=Mus musculus GN=Slmap PE=1 SV=2	-	1	94.22	0.0128188	24907.8	26588.6	24079.2	22709	20187.2	18942.4	17183.3	22365.1	30569.6	14442.7	24079.2	18500.1	24358.9	12384.4	6536.41	31023.7	1	1	1	1	1	1	1	1
Q3URE1	ACSF3	MOUSE Acyl-CoA synthetase family member 3, mitochondrial OS=Mus musculus GN=Acsf3 PE=1 SV=2	+	1	21.5	0.980533	62.5124	247.063	702.944	270.281	2578.19	892.182	0	2060.18	76.722	134.203	702.944	220.187	3110.96	583.3	0	2857.78	0	0	0	0	1	0	0	0
Q3URS9	CCD51	MOUSE Coiled-coil domain-containing protein 51 OS=Mus musculus GN=Ccdc51 PE=1 SV=1	+	2	38.98	0.739476	5765.33	5053.97	3767.79	5376.88	6409.23	6326.25	5545.9	3364.4	7075.85	2745.28	3767.79	4380.32	7733.68	4136.04	2109.62	4666.93	1	0	1	1	1	0	0	0
Q3UTJ2	SRBS2	MOUSE Sorbin and SH3 domain-containing protein 2 OS=Mus musculus GN=Sorbs2 PE=1 SV=2	-	2	49.3	0.0551651	50557.7	76387.4	63452.5	45843.2	22914.7	42876.9	50113	31819.7	62050	41493.1	63452.5	37346.5	27650	28032.5	19062.6	44138.7	2	2	2	0	0	0	1	0
Q3UV70	PDP1	MOUSE [Pyruvate dehydrogenase [acetyl-transferring]]-phosphatase 1, mitochondrial OS=Mus musculus GN=Pdp1 PE=1 SV=1	+	1	19.94	0.446953	18664.5	8668.75	10709.1	12861.9	12274.7	9298.42	11344	9736.3	22907.2	4708.81	10709.1	10478	14811.3	6079.22	4315.18	13505.7	0	1	0	0	1	0	0	0
Q3V0C5	UBP48	MOUSE Ubiquitin carboxyl-terminal hydrolase 48 OS=Mus musculus GN=Usp48 PE=1 SV=2	-	1	23.64	0.00703999	5149.97	31181.5	44323.1	17803.8	104145	142231	160953	119848	6320.61	16937.6	44323.1	14504	125667	92989.3	61225.5	166247	0	0	0	0	0	0	1	0
Q3V0T4	ITAD	MOUSE Integrin alpha-D OS=Mus musculus GN=Itgad PE=1 SV=1	-	1	19.58	0.883907	29083.2	162207	60091.6	28820.5	36679.9	65537.9	84527.3	30114.7	35694.1	88109.9	60091.6	23478.9	44259.7	42848	32153.5	41773.6	0	0	0	0	0	0	0	0
Q3V384	LACE1	MOUSE Lactation elevated protein 1 OS=Mus musculus GN=Lace1 PE=1 SV=1	+	2	115.46	0.00141382	24779.1	39013	45473.6	36204.1	72486.5	78003.4	68984.1	79527.8	30411.6	21191.6	45473.6	29494	87465.6	50997.9	26241	110317	0	2	3	0	4	3	4	3
Q499X9	SYMM	MOUSE Methionine--tRNA ligase, mitochondrial OS=Mus musculus GN=Mars2 PE=1 SV=2	+	1	40.6	0.788799	2589.81	4062.2	1960.1	2328.48	2810.61	2496.82	2451.16	2331.86	3178.5	2206.56	1960.1	1896.91	3391.41	1632.39	932.404	3234.64	2	3	2	0	1	0	0	1
Q4VAE3	TMM65	MOUSE Transmembrane protein 65 OS=Mus musculus GN=Tmem65 PE=1 SV=1	+	5	120.18	0.612503	179658	154622	129498	162558	171848	157725	159213	157894	220496	83989.8	129498	132429	207360	103119	60563.5	219023	2	0	0	1	4	2	2	2
Q5EBG6	HSPB6	MOUSE Heat shock protein beta-6 OS=Mus musculus GN=Hspb6 PE=1 SV=1	-	2	96.46	0.0490573	16889.2	24435.8	20567.9	23703.9	17493.2	18334.3	16357.4	15515.5	20728.3	13273.3	20567.9	19310.6	21108.1	11986.8	6222.24	21522.4	2	1	3	1	4	2	1	2
Q5IRJ6	ZNT9	MOUSE Zinc transporter 9 OS=Mus musculus GN=Slc30a9 PE=1 SV=2	+	2	49.96	0.044799	11359.5	9962.19	8915.05	9682	12824	13650.3	10595.9	11376.7	13941.6	5411.39	8915.05	7887.53	15474	8924.4	4030.61	15781.2	2	0	1	0	0	1	0	0
Q5M8N4	D39U1	MOUSE Epimerase family protein SDR39U1 OS=Mus musculus GN=Sdr39u1 PE=1 SV=1	+	3	236.27	0.0107223	61920	67237.7	87746.7	78994.3	114450	101116	91022.6	122903	75995	36523.1	87746.7	64353.4	138101	66108.9	34624.3	170485	5	4	5	5	5	5	3	6
Q5RL51	GSTCD	MOUSE Glutathione S-transferase C-terminal domain-containing protein OS=Mus musculus GN=Gstcd PE=2 SV=1	-	1	32.56	0.0195393	4356.6	3578.05	3562.04	4196.21	4883.1	4276.55	5302.44	5267.58	5346.9	1943.57	3562.04	3418.48	5892.17	2795.97	2017.01	7306.92	0	0	0	0	1	0	1	0
Q5U458	DJC11	MOUSE DnaJ homolog subfamily C member 11 OS=Mus musculus GN=Dnajc11 PE=1 SV=2	+	1	17.43	0.112766	22497	19489.3	21359.5	20971.6	21307.4	21949.7	24252.9	23919.3	27610.7	10586.5	21359.5	17084.7	25710.5	14350.5	9225.62	33179.6	1	0	0	0	0	0	0	0
Q60597	ODO1	MOUSE 2-oxoglutarate dehydrogenase, mitochondrial OS=Mus musculus GN=Ogdh PE=1 SV=3	+	49	3150.46	0.0168977	1.84321e+07	1.81774e+07	1.86042e+07	1.79647e+07	1.99717e+07	1.9508e+07	1.88469e+07	1.88443e+07	2.26219e+07	9.87384e+06	1.86042e+07	1.46351e+07	2.40987e+07	1.27541e+07	7.16921e+06	2.61399e+07	70	67	67	73	83	81	69	77
Q60675	LAMA2	MOUSE Laminin subunit alpha-2 OS=Mus musculus GN=Lama2 PE=1 SV=2	-	2	65.98	0.96285	5194.42	25381.8	11868.8	10153.4	12459.3	10763.4	13115.3	8455.96	6375.16	13787.2	11868.8	8271.56	15034	7037.01	4988.98	11729.7	1	1	0	2	0	1	1	0
Q60759	GCDH	MOUSE Glutaryl-CoA dehydrogenase, mitochondrial OS=Mus musculus GN=Gcdh PE=1 SV=2	+	4	198.57	0.000289951	202818	202907	207609	194319	252835	231124	237219	244399	248920	110218	207609	158304	305082	151107	90236.2	339018	5	1	4	3	6	3	3	4
Q60930	VDAC2	MOUSE Voltage-dependent anion-selective channel protein 2 OS=Mus musculus GN=Vdac2 PE=1 SV=2	+	9	677.86	0.00327788	3.9541e+06	4.04745e+06	4.09018e+06	3.85257e+06	4.39296e+06	4.69418e+06	4.9511e+06	4.42781e+06	4.85291e+06	2.19855e+06	4.09018e+06	3.13853e+06	5.30076e+06	3.06901e+06	1.88336e+06	6.14204e+06	25	18	23	22	25	24	19	25
Q60931	VDAC3	MOUSE Voltage-dependent anion-selective channel protein 3 OS=Mus musculus GN=Vdac3 PE=1 SV=1	+	5	519.87	0.651433	2.42861e+06	2.26769e+06	2.25237e+06	2.31741e+06	2.24942e+06	2.30432e+06	2.38518e+06	2.43645e+06	2.98065e+06	1.2318e+06	2.25237e+06	1.8879e+06	2.71426e+06	1.50654e+06	907304	3.37972e+06	18	14	17	16	22	17	16	19
Q60932	VDAC1	MOUSE Voltage-dependent anion-selective channel protein 1 OS=Mus musculus GN=Vdac1 PE=1 SV=3	+	19	1695	0.439425	1.99703e+07	2.05984e+07	1.88115e+07	1.99102e+07	1.93543e+07	2.15096e+07	2.59536e+07	1.84577e+07	2.45098e+07	1.11889e+07	1.88115e+07	1.622e+07	2.33538e+07	1.40628e+07	9.87254e+06	2.56037e+07	94	90	84	87	89	85	93	91
Q60936	COQ8A	MOUSE Atypical kinase COQ8A, mitochondrial OS=Mus musculus GN=Coq8a PE=1 SV=2	-	9	565.59	0.109976	678974	609250	556234	629202	597271	577870	537125	543253	833311	330940	556234	512585	720695	377806	204318	753573	10	9	8	10	6	7	6	10
Q60994	ADIPO	MOUSE Adiponectin OS=Mus musculus GN=Adipoq PE=1 SV=2	-	1	42.69	0.075894	27274.3	28465.6	21030.8	24887.4	26416.4	37206.6	31734.4	30067.4	33474	15462.3	21030.8	20274.7	31875.2	24325.3	12071.5	41708	0	0	1	1	0	0	0	1
Q61102	ABCB7	MOUSE ATP-binding cassette sub-family B member 7, mitochondrial OS=Mus musculus GN=Abcb7 PE=1 SV=3	+	1	14.2	0.435137	10111.5	6383.8	8169.05	9260.47	8973.97	4204.46	3719.78	12399.2	12410	3467.63	8169.05	7544.12	10828.4	2748.83	1414.98	17199.6	0	0	0	0	1	0	0	0
Q61171	PRDX2	MOUSE Peroxiredoxin-2 OS=Mus musculus GN=Prdx2 PE=1 SV=3	+	4	215.17	0.0439202	130967	143792	134399	130014	133297	108220	101599	118124	160737	78106.7	134399	105917	160842	70753.4	38647.7	163855	6	3	6	5	5	3	2	4
Q61207	SAP	MOUSE Prosaposin OS=Mus musculus GN=Psap PE=1 SV=2	-	5	188.61	0.228597	107988	120779	96618.1	136750	149029	139584	140770	105116	132535	65606.1	96618.1	111404	179826	91258.8	53547.9	145811	2	1	2	2	5	2	1	2
Q61292	LAMB2	MOUSE Laminin subunit beta-2 OS=Mus musculus GN=Lamb2 PE=1 SV=2	-	1	13.88	0.366089	855.555	4228.62	2704.47	1133.41	904.075	1761.14	575.092	1929.2	1050.03	2296.96	2704.47	923.345	1090.9	1151.41	218.761	2676.08	0	1	0	0	0	0	0	0
Q61387	COX7R	MOUSE Cytochrome c oxidase subunit 7A-related protein, mitochondrial OS=Mus musculus GN=Cox7a2l PE=1 SV=1	+	1	82.95	0.0211534	21455.7	18752.5	21979.9	22141.3	23204.9	25486.1	28191.6	24014.6	26332.8	10186.2	21979.9	18037.6	28000.2	16662.6	10723.9	33311.9	1	1	0	0	1	1	1	1
Q61425	HCDH	MOUSE Hydroxyacyl-coenzyme A dehydrogenase, mitochondrial OS=Mus musculus GN=Hadh PE=1 SV=2	+	9	714.83	0.00363763	2.316e+06	3.33513e+06	3.24564e+06	3.16567e+06	4.47371e+06	5.14084e+06	4.62865e+06	4.24754e+06	2.84245e+06	1.81162e+06	3.24564e+06	2.57894e+06	5.39819e+06	3.36103e+06	1.7607e+06	5.89198e+06	17	19	25	28	32	32	25	33
Q61539	ERR2	MOUSE Steroid hormone receptor ERR2 OS=Mus musculus GN=Esrrb PE=1 SV=2	-	1	18.13	0.530808	7286.08	7249.75	6110.21	5562.56	7658.8	4546.74	6691.96	5410.26	8942.28	3938.01	6110.21	4531.59	9241.47	2972.61	2545.57	7504.85	0	0	0	0	0	0	1	0
Q61554;Q61555	FBN1	MOUSE Fibrillin-1 OS=Mus musculus GN=Fbn1 PE=1 SV=2	-	43	1828.02	0.945082	511194	1.62772e+06	923674	730203	499531	1.36271e+06	1.65189e+06	558245	627393	884167	923674	594866	602758	890928	628368	774370	7	35	27	15	13	31	27	15
Q61733	RT31	MOUSE 28S ribosomal protein S31, mitochondrial OS=Mus musculus GN=Mrps31 PE=1 SV=1	+	1	19.04	0.0561094	4378.49	5571.19	6007.15	5101.14	6759.97	6169.23	5669.39	6690.83	5373.77	3026.23	6007.15	4155.69	8156.9	4033.38	2156.59	9281.18	0	0	0	0	0	0	0	1
Q61781;A1L317;Q8CCX5;Q9D312	K1C14	MOUSE Keratin, type I cytoskeletal 14 OS=Mus musculus GN=Krt14 PE=1 SV=2	-	2	753.34	0.501257	5286.55	3057.05	217080	4455.49	5992.6	7481.8	5776.74	3356.48	6488.23	1660.57	217080	3629.71	7230.96	4891.52	2197.43	4655.95	0	0	4	0	0	0	0	0
Q62009	POSTN	MOUSE Periostin OS=Mus musculus GN=Postn PE=1 SV=2	-	2	81.89	0.00545391	11019.3	10742.9	14059.2	41829.8	2904.12	3599.75	3530.46	5362.11	13524.1	5835.47	14059.2	34077	3504.24	2353.48	1342.96	7438.05	0	0	0	2	0	0	0	0
Q62137	JAK3	MOUSE Tyrosine-protein kinase JAK3 OS=Mus musculus GN=Jak3 PE=1 SV=2	-	1	25.2	0.442915	0	41668.8	13389.8	7550.97	2858.06	36159.4	9342.13	14158.2	0	22634.2	13389.8	6151.47	3448.67	23640.6	3553.68	19639.6	0	0	0	0	0	1	0	0
Q62234	MYOM1	MOUSE Myomesin-1 OS=Mus musculus GN=Myom1 PE=1 SV=2	-	25	1294.19	0.17635	535613	857795	708127	605839	415478	563479	689849	493612	657363	465948	708127	493553	501336	368397	262413	684714	19	27	23	20	10	18	20	19
Q62261;P15508	SPTB2	MOUSE Spectrin beta chain, non-erythrocytic 1 OS=Mus musculus GN=Sptbn1 PE=1 SV=2	-	13	346.64	0.18704	135982	180937	151529	140275	116322	145531	145282	129299	166892	98283.5	151529	114276	140360	95146.9	55264.4	179357	4	5	5	2	2	3	2	6
Q62417	SRBS1	MOUSE Sorbin and SH3 domain-containing protein 1 OS=Mus musculus GN=Sorbs1 PE=1 SV=2	-	1	71.29	0.0280427	16821.6	22871.7	18824.7	18824.4	14040.1	14759.2	14138.7	17706.9	20645.3	12423.8	18824.7	15335.4	16941.4	9649.42	5378.26	24562.1	1	1	1	1	0	2	0	1
Q62425	NDUA4	MOUSE Cytochrome c oxidase subunit NDUFA4 OS=Mus musculus GN=Ndufa4 PE=1 SV=2	+	1	146.95	0.478512	4.18296e+06	2.69997e+06	3.04246e+06	2.52978e+06	2.95223e+06	2.17631e+06	2.30138e+06	3.60701e+06	5.13379e+06	1.4666e+06	3.04246e+06	2.06091e+06	3.5623e+06	1.42285e+06	875426	5.00346e+06	3	2	3	3	3	4	2	3
Q640M1	UT14A	MOUSE U3 small nucleolar RNA-associated protein 14 homolog A OS=Mus musculus GN=Utp14a PE=1 SV=1	-	1	16.69	0.897538	1.79441e+06	1.5023e+06	1.45608e+06	1.93964e+06	1.88358e+06	1.76452e+06	1.35613e+06	1.78332e+06	2.20229e+06	816037	1.45608e+06	1.58015e+06	2.27282e+06	1.15363e+06	515861	2.47374e+06	1	0	1	0	0	0	0	0
Q64310	SURF4	MOUSE Surfeit locus protein 4 OS=Mus musculus GN=Surf4 PE=1 SV=1	-	1	15.74	0.0340327	151.068	513.699	1825.77	380.155	2649.79	1415.52	1884.59	2722.46	185.407	279.038	1825.77	309.696	3197.36	925.453	716.885	3776.46	0	0	0	0	0	0	0	1
Q64433	CH10	MOUSE 10 kDa heat shock protein, mitochondrial OS=Mus musculus GN=Hspe1 PE=1 SV=2	+	4	188.48	0.212181	1.36648e+06	1.42983e+06	1.35559e+06	1.40683e+06	1.51264e+06	1.53331e+06	1.77386e+06	1.29996e+06	1.67709e+06	776671	1.35559e+06	1.14609e+06	1.82523e+06	1.00246e+06	674763	1.80324e+06	2	3	5	2	2	3	3	3
Q64516	GLPK	MOUSE Glycerol kinase OS=Mus musculus GN=Gk PE=1 SV=2	-	5	268.4	0.0717806	86591.6	72347.9	68977.9	72456	66958.8	66409	61420.3	69822.5	106275	39298.9	68977.9	59026.9	80795.6	43417.5	23363.8	96854.3	6	2	1	1	3	2	0	2
Q64521	GPDM	MOUSE Glycerol-3-phosphate dehydrogenase, mitochondrial OS=Mus musculus GN=Gpd2 PE=1 SV=2	+	5	151.65	0.146626	68529.5	66570.3	69340.3	66147.7	89078.2	72156.2	63806.9	87485	84106.9	36160.5	69340.3	53887.8	107486	47175	24271.6	121355	2	3	0	0	3	1	1	4
Q64727	VINC	MOUSE Vinculin OS=Mus musculus GN=Vcl PE=1 SV=4	-	3	129.32	0.273005	46026.3	72111.5	49121.2	50293.7	41184.6	49018.7	51822.8	45482.9	56488.5	39170.5	49121.2	40972.2	49695.3	32048	19713	63091.7	0	4	2	0	2	2	1	1
Q69ZP3	PNKD	MOUSE Probable hydrolase PNKD OS=Mus musculus GN=Pnkd PE=1 SV=2	-	1	35.22	0.0385867	23285.8	20687.8	24083	21638.7	27636.2	23508.6	26273.6	24744.6	28578.9	11237.5	24083	17628.1	33347.2	15369.7	9994.27	34324.4	1	0	1	1	0	1	0	1
Q6EDY6	CARL1	MOUSE F-actin-uncapping protein LRRC16A OS=Mus musculus GN=Carmil1 PE=1 SV=2	-	1	14.03	0.969773	231347	214516	200721	216602	207939	224638	225240	203817	283934	116523	200721	176457	250909	146866	85679.7	282725	0	0	0	0	0	0	1	0
Q6GSS7;P0C0S6;Q64522	H2A2A	MOUSE Histone H2A type 2-A OS=Mus musculus GN=Hist2h2aa1 PE=1 SV=3	-	3	129.67	0.0390872	545951	448713	440279	375319	203210	394421	334368	275333	670051	243738	440279	305757	245202	257868	127191	381929	4	2	2	2	1	3	2	3
Q6IFX2	K1C42	MOUSE Keratin, type I cytoskeletal 42 OS=Mus musculus GN=Krt42 PE=1 SV=1	-	1	701.8	0.677213	11449.6	7055.76	467578	12411.5	18084.1	27415.1	34309.1	4179.23	14052.2	3832.64	467578	10111.1	21821.2	17923.7	13050.9	5797.22	0	0	2	0	0	1	1	0
Q6IFZ6	K2C1B	MOUSE Keratin, type II cytoskeletal 1b OS=Mus musculus GN=Krt77 PE=1 SV=1	-	1	209.94	0.856355	624825	423538	2.75825e+06	381025	682230	770927	1.24911e+06	278446	766853	230063	2.75825e+06	310405	823211	504025	475153	386247	0	2	3	0	1	1	2	1
Q6NXH9;P03995;Q6IFZ9;Q9DCV7	K2C73	MOUSE Keratin, type II cytoskeletal 73 OS=Mus musculus GN=Krt73 PE=1 SV=1	-	2	298.04	0.838406	88942.4	30241.9	241044	64963	106548	112546	181492	31439.3	109160	16427.2	241044	52922.7	128566	73581.5	69038.3	43611.1	4	1	3	2	1	1	3	1
Q6P3A8	ODBB	MOUSE 2-oxoisovalerate dehydrogenase subunit beta, mitochondrial OS=Mus musculus GN=Bckdhb PE=1 SV=2	+	5	328.93	0.00357276	196763	207394	204897	229185	259701	258374	246067	237613	241489	112655	204897	186708	313368	168922	93601.9	329605	4	6	5	6	6	9	6	6
Q6P8J7;P30275	KCRS	MOUSE Creatine kinase S-type, mitochondrial OS=Mus musculus GN=Ckmt2 PE=1 SV=1	+	24	2112.23	0.00388726	2.62706e+07	2.78737e+07	2.53214e+07	2.7347e+07	3.24888e+07	3.51555e+07	3.38901e+07	2.9368e+07	3.22421e+07	1.51408e+07	2.53214e+07	2.22785e+07	3.92025e+07	2.29843e+07	1.28915e+07	4.07378e+07	53	57	55	62	80	80	63	65
Q6PB66	LPPRC	MOUSE Leucine-rich PPR motif-containing protein, mitochondrial OS=Mus musculus GN=Lrpprc PE=1 SV=2	+	26	1431.17	0.188677	1.19444e+06	1.0908e+06	1.09078e+06	1.15217e+06	1.37706e+06	1.17323e+06	1.09168e+06	1.2953e+06	1.46595e+06	592517	1.09078e+06	938624	1.66163e+06	767045	415265	1.79677e+06	27	26	29	28	36	26	19	33
Q6PCP5	MFF	MOUSE Mitochondrial fission factor OS=Mus musculus GN=Mff PE=1 SV=1	+	1	20.9	0.0348127	234.093	1158.74	2665.84	1042.52	8215.72	3317.32	2334.28	7223.91	287.305	629.417	2665.84	849.296	9913.47	2168.83	887.942	10020.6	0	0	0	0	1	0	0	0
Q6PDK2	KMT2D	MOUSE Histone-lysine N-methyltransferase 2D OS=Mus musculus GN=Kmt2d PE=1 SV=2	-	1	28.57	0.210351	7025.29	5385.29	5035.93	7344.52	7911.88	6711.14	6138.14	8317.64	8622.21	2925.25	5035.93	5983.28	9546.85	4387.67	2334.9	11537.8	0	0	0	0	1	0	0	0
Q6PE15	ABHDA	MOUSE Mycophenolic acid acyl-glucuronide esterase, mitochondrial OS=Mus musculus GN=Abhd10 PE=1 SV=1	+	1	26.78	0.408552	3210.2	4552.82	666.467	4913.63	7164.47	4907.74	5324.71	1825.86	3939.91	2473.06	666.467	4002.93	8644.99	3208.63	2025.48	2532.75	0	0	0	0	1	0	0	0
Q6RUT7	CSMT1	MOUSE Protein CCSMST1 OS=Mus musculus GN=Ccsmst1 PE=1 SV=1	-	1	35.41	0.596429	20616.6	14716.6	16697.6	19068.1	19850.1	19242	15549.3	20149.7	25303	7993.96	16697.6	15534	23952	12580.2	5914.85	27950.7	1	0	1	0	0	1	0	1
Q6VY05	DND1	MOUSE Dead end protein homolog 1 OS=Mus musculus GN=Dnd1 PE=1 SV=1	-	1	21.89	0.154179	5023.94	10984.4	7331.07	6733.59	3409.48	5984.36	7366.16	3520.36	6165.93	5966.64	7331.07	5485.58	4114.04	3912.52	2802.03	4883.27	0	0	0	0	0	0	1	0
Q6ZQA0	NBEL2	MOUSE Neurobeachin-like protein 2 OS=Mus musculus GN=Nbeal2 PE=1 SV=2	-	1	16.88	0.457295	17160.2	107473	42226.1	19807.1	11693	26629.5	51291.1	18246.4	21060.9	58378.7	42226.1	16136	14109.4	17410.1	19510.7	25310.5	0	0	0	0	0	0	1	0
Q6ZWN5	RS9	MOUSE 40S ribosomal protein S9 OS=Mus musculus GN=Rps9 PE=1 SV=3	-	1	22.89	0.0868837	5435.27	4235.63	6327.17	4367.78	4360.06	3130.99	3330.56	4621.49	6670.76	2300.76	6327.17	3558.25	5261.05	2047.01	1266.92	6410.7	0	0	0	0	1	0	0	1
Q6ZWU9	RS27	MOUSE 40S ribosomal protein S27 OS=Mus musculus GN=Rps27 PE=1 SV=3	-	1	47.61	0.942584	14611	15142	12643.5	15204.5	13408.2	12781.5	15601.1	15588.8	17932.2	8225.04	12643.5	12386.5	16179	8356.42	5934.53	21624	0	1	0	1	0	0	0	1
Q6ZWV3	RL10	MOUSE 60S ribosomal protein L10 OS=Mus musculus GN=Rpl10 PE=1 SV=3	-	1	37.3	0.932227	14643.1	20603.3	15807.9	13353.9	13051.2	15134.9	24413	14025.1	17971.6	11191.6	15807.9	10878.8	15748.2	9895.05	9286.5	19454.9	0	1	0	0	0	1	0	0
Q6ZWY9	H2B1C	MOUSE Histone H2B type 1-C/E/G OS=Mus musculus GN=Hist1h2bc PE=1 SV=3	-	2	186.18	0.522133	60481.1	110193	116816	109109	102947	120246	103376	102426	74229.1	59856.2	116816	88886.4	124221	78615.4	39323.5	142081	3	3	2	4	4	2	3	5
Q71RI9	KAT3	MOUSE Kynurenine--oxoglutarate transaminase 3 OS=Mus musculus GN=Kyat3 PE=1 SV=1	-	3	127.24	0.123187	107693	126140	159244	129346	200301	142116	131072	212787	132173	68518.5	159244	105373	241693	92914.3	49858.8	295168	3	4	3	2	3	3	2	5
Q78IK2	USMG5	MOUSE Up-regulated during skeletal muscle growth protein 5 OS=Mus musculus GN=Usmg5 PE=1 SV=1	+	3	195.53	0.298672	2.77922e+06	2.45961e+06	2.27246e+06	2.59065e+06	2.58519e+06	2.78053e+06	2.96382e+06	2.46638e+06	3.41096e+06	1.33604e+06	2.27246e+06	2.11049e+06	3.11941e+06	1.81788e+06	1.12741e+06	3.42123e+06	4	3	2	4	5	1	3	4
Q78IK4	MIC27	MOUSE MICOS complex subunit Mic27 OS=Mus musculus GN=Apool PE=1 SV=1	+	6	269.67	0.134492	395640	389681	374970	364442	384018	445771	453629	382818	485572	211672	374970	296896	463374	291441	172557	531026	6	3	4	4	4	4	1	4
Q78J03	MSRB2	MOUSE Methionine-R-sulfoxide reductase B2, mitochondrial OS=Mus musculus GN=Msrb2 PE=1 SV=1	+	2	90.59	0.0312401	65632.8	73874.7	66973	62191.5	78172.3	85591.5	98710.6	72008.9	80551.8	40128.2	66973	50664.9	94326.4	55958.9	37548.8	99887.2	3	2	4	3	3	3	3	3
Q791V5	MTCH2	MOUSE Mitochondrial carrier homolog 2 OS=Mus musculus GN=Mtch2 PE=1 SV=1	+	7	393.66	0.873913	743853	568138	579211	632152	666659	645078	568944	663235	912939	308609	579211	514989	804422	421746	216422	920006	10	7	10	7	8	10	8	9
Q7SIG6	ASAP2	MOUSE Arf-GAP with SH3 domain, ANK repeat and PH domain-containing protein 2 OS=Mus musculus GN=Asap2 PE=1 SV=3	-	1	19.17	0.941165	231475	167768	652599	179753	222571	367352	772125	59541.2	284092	91130.5	652599	146438	268565	240171	293710	82592.6	1	0	0	0	0	0	0	0
Q7TMB8	CYFP1	MOUSE Cytoplasmic FMR1-interacting protein 1 OS=Mus musculus GN=Cyfip1 PE=1 SV=1	-	1	14.4	0.329556	14914.5	31477.9	25532.6	39500.7	28278.1	49190.9	28302.7	34115.9	18304.7	17098.6	25532.6	32179.6	34121.6	32160.6	10766.1	47323.9	0	0	0	0	0	0	0	1
Q7TMF3	NDUAC	MOUSE NADH dehydrogenase [ubiquinone] 1 alpha subcomplex subunit 12 OS=Mus musculus GN=Ndufa12 PE=1 SV=2	+	8	555.46	0.265381	3.09602e+06	2.50836e+06	3.08777e+06	3.07463e+06	3.54811e+06	3.3775e+06	2.6306e+06	3.66402e+06	3.79978e+06	1.36253e+06	3.08777e+06	2.50477e+06	4.28132e+06	2.20818e+06	1.00066e+06	5.08255e+06	14	13	13	17	18	15	13	17
Q7TNE1	SUCHY	MOUSE Succinate--hydroxymethylglutarate CoA-transferase OS=Mus musculus GN=Sugct PE=1 SV=2	+	1	32.74	0.288309	18164.8	9229.48	12592.9	7735.73	11205.9	6026.58	7910.6	10277.6	22293.8	5013.39	12592.9	6301.98	13521.5	3940.12	3009.13	14256.6	0	1	0	0	0	0	0	0
Q7TQ48	SRCA	MOUSE Sarcalumenin OS=Mus musculus GN=Srl PE=1 SV=1	-	14	901.4	0.200215	840320	999058	883799	921299	1.06433e+06	982246	862966	1.1113e+06	1.03133e+06	542681	883799	750545	1.28427e+06	642183	328266	1.54154e+06	18	16	11	13	13	19	14	14
Q7TSQ8	PDPR	MOUSE Pyruvate dehydrogenase phosphatase regulatory subunit, mitochondrial OS=Mus musculus GN=Pdpr PE=1 SV=1	+	3	63.66	0.548412	14744.7	14437.1	12069.5	13786.5	16441.6	11402.2	10036.4	13949.9	18096.3	7842.14	12069.5	11231.3	19839.2	7454.64	3817.76	19350.7	0	0	1	0	2	0	0	0
Q80US4	ARP5	MOUSE Actin-related protein 5 OS=Mus musculus GN=Actr5 PE=1 SV=3	-	1	17.62	0.0883842	0	850.947	6906.47	1629.11	26314.4	22661.5	9470.03	33403	0	462.228	6906.47	1327.17	31752.2	14815.9	3602.33	46334.9	0	0	0	0	0	0	1	0
Q80X85	RT07	MOUSE 28S ribosomal protein S7, mitochondrial OS=Mus musculus GN=Mrps7 PE=1 SV=1	+	1	16.48	0.842835	7528.3	5323.21	6934.36	5683.39	7147.8	6893.06	4571.96	7910.42	9239.56	2891.53	6934.36	4630.02	8624.87	4506.61	1739.14	10972.9	1	0	0	1	1	0	0	0
Q80XN0	BDH	MOUSE D-beta-hydroxybutyrate dehydrogenase, mitochondrial OS=Mus musculus GN=Bdh1 PE=1 SV=2	+	16	864.55	0.00519474	3.77938e+06	3.31177e+06	3.26616e+06	3.6057e+06	4.50244e+06	4.27924e+06	3.89753e+06	4.36279e+06	4.63847e+06	1.79893e+06	3.26616e+06	2.93741e+06	5.43286e+06	2.79772e+06	1.48259e+06	6.05185e+06	14	16	19	19	25	26	19	29
Q80Y14	GLRX5	MOUSE Glutaredoxin-related protein 5, mitochondrial OS=Mus musculus GN=Glrx5 PE=1 SV=2	+	2	160.26	0.644423	152289	149781	150788	141529	158591	126950	124860	166875	186905	81360.2	150788	115298	191363	82998.6	47496	231481	4	3	2	1	3	4	2	2
Q80YD1	SUV3	MOUSE ATP-dependent RNA helicase SUPV3L1, mitochondrial OS=Mus musculus GN=Supv3l1 PE=1 SV=1	+	1	15.68	0.989247	6737.85	4437.58	6561.38	4609.32	5288.74	5024.22	6293.7	5444.29	8269.43	2410.46	6561.38	3755.02	6381.64	3284.79	2394.08	7552.04	1	0	0	0	1	0	0	0
Q80ZS3	RT26	MOUSE 28S ribosomal protein S26, mitochondrial OS=Mus musculus GN=Mrps26 PE=1 SV=1	+	1	21.92	0.712817	3160.33	2579.48	2896.87	4312.5	3664.99	3316.17	2530.81	4196.47	3878.71	1401.16	2896.87	3513.22	4422.35	2168.08	962.699	5821.13	0	0	1	0	0	0	0	0
Q811I0	ATPF1	MOUSE ATP synthase mitochondrial F1 complex assembly factor 1 OS=Mus musculus GN=Atpaf1 PE=1 SV=1	+	2	99.19	0.0181684	5685.1	10137.5	13617	13614.2	34258.1	18850.4	19394.2	21010.8	6977.38	5506.6	13617	11091	41337.4	12324.2	7377.39	29145.2	0	1	0	2	2	3	3	2
Q811U4	MFN1	MOUSE Mitofusin-1 OS=Mus musculus GN=Mfn1 PE=1 SV=3	+	2	89.95	0.918496	16128.5	16007.7	10499.6	9834.58	11829.8	12091.2	10958.7	15912.7	19794.7	8695.29	10499.6	8011.83	14274.4	7905.08	4168.6	22073.3	0	1	0	0	0	0	0	1
Q8BFP9	PDK1	MOUSE [Pyruvate dehydrogenase (acetyl-transferring)] kinase isozyme 1, mitochondrial OS=Mus musculus GN=Pdk1 PE=1 SV=2	+	6	311.13	0.684049	195402	182558	173787	178121	206695	176610	171070	192501	239819	99164.2	173787	145108	249408	115466	65073.6	267028	4	1	1	2	3	1	1	5
Q8BFR5	EFTU	MOUSE Elongation factor Tu, mitochondrial OS=Mus musculus GN=Tufm PE=1 SV=1	+	22	1325.23	0.0595565	4.60421e+06	4.83524e+06	4.41005e+06	4.59829e+06	4.92055e+06	5.55373e+06	5.9168e+06	4.70414e+06	5.65079e+06	2.62647e+06	4.41005e+06	3.74604e+06	5.93737e+06	3.63097e+06	2.25071e+06	6.52534e+06	30	34	34	35	40	34	29	37
Q8BG84	LAIR1	MOUSE Leukocyte-associated immunoglobulin-like receptor 1 OS=Mus musculus GN=Lair1 PE=1 SV=1	-	1	19.09	0.0216154	1194.25	11358.9	11601.7	7152.98	33612.3	38663.4	45232.5	20325.6	1465.71	6170.05	11601.7	5827.24	40558.2	25277.7	17206.1	28194.7	0	0	1	0	0	0	0	1
Q8BGA9	OXA1L	MOUSE Mitochondrial inner membrane protein OXA1L OS=Mus musculus GN=Oxa1l PE=1 SV=1	+	2	37.02	0.338001	9811.44	10509.7	7725.09	11075.9	10944.7	7576.6	9303.09	6213.5	12041.7	5708.81	7725.09	9023.09	13206.4	4953.51	3538.83	8619.05	1	0	0	0	0	1	0	0
Q8BGC4	PTGR3	MOUSE Prostaglandin reductase-3 OS=Mus musculus GN=Zadh2 PE=1 SV=1	+	2	151.32	0.631974	89584.4	85277.8	79073.1	81309.9	96137.1	85558.4	77529.5	85516.8	109948	46322.3	79073.1	66239.8	116004	55937.2	29491.6	118625	2	1	2	2	2	3	1	2
Q8BGH2;Q2MHE5	SAM50	MOUSE Sorting and assembly machinery component 50 homolog OS=Mus musculus GN=Samm50 PE=1 SV=1	+	15	722.06	0.0136553	1.33178e+06	1.16104e+06	1.16043e+06	1.25674e+06	1.465e+06	1.4257e+06	1.31605e+06	1.48398e+06	1.63451e+06	630671	1.16043e+06	1.02381e+06	1.76773e+06	932111	500614	2.05851e+06	14	13	14	16	14	11	13	16
Q8BGX2	TIM29	MOUSE Mitochondrial import inner membrane translocase subunit Tim29 OS=Mus musculus GN=Timm29 PE=1 SV=1	-	1	31.07	0.863961	4760.74	4728.13	4283.08	5165.2	4614.69	5243.38	4456.83	4440.55	5842.91	2568.29	4283.08	4207.88	5568.31	3428.07	1695.35	6159.72	1	0	1	1	1	1	0	0
Q8BGY2	IF5A2	MOUSE Eukaryotic translation initiation factor 5A-2 OS=Mus musculus GN=Eif5a2 PE=1 SV=3	-	2	55.04	0.529562	31571.3	36893.6	29620.3	40110.9	32512.3	33268.3	34679.6	30157.4	38747.7	20040.3	29620.3	32676.7	39230.9	21750.5	13191.8	41832.8	0	0	0	0	1	0	0	2
Q8BGY7	F210A	MOUSE Protein FAM210A OS=Mus musculus GN=Fam210a PE=1 SV=1	+	1	43.77	0.944761	33463.5	31686.9	31984.7	36349.7	33866.9	31191.9	33247.1	35522.7	41070.1	17212.1	31984.7	29612.6	40865.5	20393	12646.9	49275.4	0	0	0	0	0	0	0	1
Q8BGZ7	K2C75	MOUSE Keratin, type II cytoskeletal 75 OS=Mus musculus GN=Krt75 PE=1 SV=1	-	1	407.01	0.696597	33891	11926.8	194673	16843.3	26989.2	32412.9	48471	9802.63	41594.8	6478.55	194673	13721.6	32566.5	21191.2	18438	13597.7	0	0	1	0	1	0	0	0
Q8BH59	CMC1	MOUSE Calcium-binding mitochondrial carrier protein Aralar1 OS=Mus musculus GN=Slc25a12 PE=1 SV=1	+	20	1531.69	0.0159922	2.38991e+06	2.16578e+06	2.15295e+06	2.31298e+06	2.84718e+06	2.5977e+06	2.37528e+06	2.80682e+06	2.93316e+06	1.17644e+06	2.15295e+06	1.88429e+06	3.43554e+06	1.69835e+06	903540	3.89348e+06	26	21	28	23	33	31	24	34
Q8BH64	EHD2	MOUSE EH domain-containing protein 2 OS=Mus musculus GN=Ehd2 PE=1 SV=1	-	3	190.71	0.0313892	95152	100224	82473.6	76958.5	80530.1	68448.3	70730.3	69679	116781	54440.8	82473.6	62694.9	97171.4	44750.8	26905.3	96655.3	2	1	3	5	3	2	5	4
Q8BH86	CN159	MOUSE UPF0317 protein C14orf159 homolog, mitochondrial OS=Mus musculus PE=1 SV=1	-	6	221.49	0.0947065	92345	90020	85705.5	92508.4	114407	93704.9	90617.8	107883	113336	48898.2	85705.5	75362.8	138049	61263.3	34470.3	149650	5	3	5	2	4	2	2	3
Q8BH95	ECHM	MOUSE Enoyl-CoA hydratase, mitochondrial OS=Mus musculus GN=Echs1 PE=1 SV=1	+	8	519.21	0.465839	3.63067e+06	2.66817e+06	2.88034e+06	3.06712e+06	3.16556e+06	3.59615e+06	2.97378e+06	3.20869e+06	4.45595e+06	1.44933e+06	2.88034e+06	2.49865e+06	3.81972e+06	2.35113e+06	1.1312e+06	4.45093e+06	10	10	11	9	11	10	9	11
Q8BHE8	MAIP1	MOUSE m-AAA protease-interacting protein 1, mitochondrial OS=Mus musculus GN=Maip1 PE=1 SV=1	-	1	19.36	0.777407	15697.9	8202.21	10620.7	14221.5	15414.1	9895.27	5566.22	16276.4	19266.2	4455.38	10620.7	11585.7	18599.4	6469.43	2117.35	22577.8	0	0	1	0	1	0	0	0
Q8BHP7	OLM2A	MOUSE Olfactomedin-like protein 2A OS=Mus musculus GN=Olfml2a PE=1 SV=1	-	1	21.05	0.095588	8583.28	10112.2	7321.4	8516.52	9026.68	10881.8	10427.6	9754.39	10534.3	5492.9	7321.4	6938.06	10892	7114.41	3966.57	13530.8	1	0	1	0	0	0	0	0
Q8BIJ6	SYIM	MOUSE Isoleucine--tRNA ligase, mitochondrial OS=Mus musculus GN=Iars2 PE=1 SV=1	+	14	656.61	0.474845	455560	426323	385020	391583	412054	416847	391041	380393	559114	231576	385020	319007	497203	272530	148749	527662	15	13	15	13	11	18	9	14
Q8BK72	RT27	MOUSE 28S ribosomal protein S27, mitochondrial OS=Mus musculus GN=Mrps27 PE=1 SV=2	+	1	65.34	0.948906	10171.8	4203.53	5489.36	6094.19	7493.55	4224.86	6491.6	7398.29	12484	2283.33	5489.36	4964.69	9042.07	2762.17	2469.36	10262.5	2	0	0	0	0	0	0	0
Q8BKZ9	ODPX	MOUSE Pyruvate dehydrogenase protein X component, mitochondrial OS=Mus musculus GN=Pdhx PE=1 SV=1	+	7	412.46	0.245779	972811	873572	861971	832516	924645	927244	897017	953484	1.19394e+06	474518	861971	678217	1.11572e+06	606223	341219	1.32263e+06	12	8	10	11	12	9	10	10
Q8BLF1	NCEH1	MOUSE Neutral cholesterol ester hydrolase 1 OS=Mus musculus GN=Nceh1 PE=1 SV=1	-	1	43.03	0.862161	14818.4	25492.3	17896.7	17821.6	14819.1	23434.4	24467.8	16053.6	18186.8	13847.2	17896.7	14518.5	17881.4	15321.2	9307.37	22268.8	0	0	0	1	1	1	1	1
Q8BMF3	MAON	MOUSE NADP-dependent malic enzyme, mitochondrial OS=Mus musculus GN=Me3 PE=1 SV=2	+	8	287.47	0.0723234	114086	123627	116034	131949	187046	137242	128000	143103	140019	67153.3	116034	107493	225699	89727.4	48690.1	198505	2	2	2	2	6	5	5	4
Q8BMF4	ODP2	MOUSE Dihydrolipoyllysine-residue acetyltransferase component of pyruvate dehydrogenase complex, mitochondrial OS=Mus musculus GN=Dlat PE=1 SV=2	+	15	1128.44	0.191835	5.58314e+06	5.33528e+06	5.0843e+06	5.08463e+06	5.52466e+06	5.56747e+06	5.55568e+06	5.25827e+06	6.85224e+06	2.89809e+06	5.0843e+06	4.14224e+06	6.66631e+06	3.63996e+06	2.11334e+06	7.294e+06	30	23	25	24	28	21	23	31
Q8BMS1	ECHA	MOUSE Trifunctional enzyme subunit alpha, mitochondrial OS=Mus musculus GN=Hadha PE=1 SV=1	+	51	3744.31	0.204785	3.69957e+07	4.0066e+07	3.54226e+07	3.6883e+07	3.96852e+07	4.45856e+07	4.97413e+07	3.48378e+07	4.54051e+07	2.17636e+07	3.54226e+07	3.00471e+07	4.7886e+07	2.91496e+07	1.89212e+07	4.83253e+07	138	102	115	109	118	113	103	125
Q8BMS4	COQ3	MOUSE Ubiquinone biosynthesis O-methyltransferase, mitochondrial OS=Mus musculus GN=Coq3 PE=1 SV=1	+	3	144.52	0.103261	158302	149364	141913	149192	156476	159397	163616	151560	194285	81133.6	141913	121541	188812	104212	62238.4	210236	1	2	1	2	4	1	3	2
Q8BQ30	PPR18	MOUSE Phostensin OS=Mus musculus GN=Ppp1r18 PE=1 SV=1	-	1	15.43	0.00351525	75.2376	297.26	1304.52	665.978	10368.4	6160.44	4703.24	13612.7	92.3398	161.47	1304.52	542.545	12511	4027.63	1789.08	18882.9	0	0	0	0	0	0	1	0
Q8BSL7	ARF2	MOUSE ADP-ribosylation factor 2 OS=Mus musculus GN=Arf2 PE=1 SV=2	-	1	13.66	0.158502	728.951	2231.07	12422.7	6070.13	17760.1	8593.58	4369.16	16491.6	894.648	1211.9	12422.7	4945.09	21430.1	5618.4	1661.99	22876.3	0	0	0	0	0	0	0	1
Q8BSY0	ASPH	MOUSE Aspartyl/asparaginyl beta-hydroxylase OS=Mus musculus GN=Asph PE=1 SV=1	-	1	101.9	0.431013	33228.9	49087	35906.5	30388.4	30411.8	61475.7	73057.3	30569.7	40782.1	26663.7	35906.5	24756.2	36696.3	40192.2	27790.4	42404.7	1	1	2	1	1	1	1	1
Q8BTM8	FLNA	MOUSE Filamin-A OS=Mus musculus GN=Flna PE=1 SV=5	-	1	28.56	0.200295	38.01	1382.95	3498.2	1724.3	4464.65	2644.39	1923.5	5638.79	46.6501	751.211	3498.2	1404.72	5387.26	1728.88	731.683	7821.84	0	0	0	0	1	0	0	0
Q8BUY5	TIDC1	MOUSE Complex I assembly factor TIMMDC1, mitochondrial OS=Mus musculus GN=Timmdc1 PE=1 SV=1	+	2	112.69	0.159161	39028.4	35072.9	38370.2	33403.6	46385.6	37489.6	36377.9	43001.6	47900	19051.4	38370.2	27212.5	55971	24510.3	13837.9	59649.6	2	2	1	2	3	2	2	2
Q8BW75	AOFB	MOUSE Amine oxidase [flavin-containing] B OS=Mus musculus GN=Maob PE=1 SV=4	+	10	557.03	0.00010345	423060	439652	412323	445358	534076	533918	504899	527401	519225	238816	412323	362815	644442	349070	192060	731585	9	12	11	10	13	11	8	10
Q8BWF0	SSDH	MOUSE Succinate-semialdehyde dehydrogenase, mitochondrial OS=Mus musculus GN=Aldh5a1 PE=1 SV=1	+	7	347.01	0.000511202	135869	174829	163469	164411	256908	247156	223868	238888	166754	94965.9	163469	133939	309997	161588	85157.7	331374	7	4	10	5	13	9	7	13
Q8BWM0	PGES2	MOUSE Prostaglandin E synthase 2 OS=Mus musculus GN=Ptges2 PE=1 SV=3	+	3	106.77	0.0228422	34371.4	47142.2	65576.1	52861.2	82163.9	74959.8	64593	86614.6	42184.4	25607.3	65576.1	43063.8	99142.8	49008	24570.7	120147	1	2	2	2	1	3	3	1
Q8BWT1	THIM	MOUSE 3-ketoacyl-CoA thiolase, mitochondrial OS=Mus musculus GN=Acaa2 PE=1 SV=3	+	37	3191.86	0.00352753	2.93938e+07	3.28052e+07	3.17258e+07	3.19686e+07	3.63837e+07	3.70928e+07	3.96262e+07	3.50264e+07	3.60753e+07	1.78195e+07	3.17258e+07	2.60435e+07	4.39023e+07	2.42509e+07	1.50735e+07	4.85869e+07	76	81	101	99	94	93	90	102
Q8BYL4	SYYM	MOUSE Tyrosine--tRNA ligase, mitochondrial OS=Mus musculus GN=Yars2 PE=1 SV=2	+	1	13.41	0.836782	5298.8	2332.88	5277.67	3996.81	6528.3	4054.89	2059.86	6361.06	6503.27	1267.2	5277.67	3256.03	7877.36	2651.05	783.556	8823.75	1	0	0	0	0	0	0	0
Q8BYW1	RHG25	MOUSE Rho GTPase-activating protein 25 OS=Mus musculus GN=Arhgap25 PE=1 SV=2	-	1	14.96	0.809514	17053.3	21078.3	15626.5	19009.8	16988.3	19368.6	19148.1	18214.6	20929.6	11449.6	15626.5	15486.5	20498.9	12663	7283.79	25266.4	0	1	0	0	0	0	0	0
Q8BYY9	SPA3B	MOUSE Serine protease inhibitor A3B OS=Mus musculus GN=Serpina3b PE=2 SV=1	-	1	22.57	0.0537056	2380.29	12577.7	36914.8	15997	90486.1	71947.8	20388.1	83603.2	2921.35	6832.14	36914.8	13032.1	109185	47038.7	7755.47	115970	0	0	0	0	0	0	0	0
Q8C3X2	CC90B	MOUSE Coiled-coil domain-containing protein 90B, mitochondrial OS=Mus musculus GN=Ccdc90b PE=1 SV=1	+	2	50.75	0.391168	18260.5	29460.1	23095.8	29903.8	31279.7	30001.5	30973	21839.3	22411.3	16002.5	23095.8	24361.4	37743.5	19614.7	11781.9	30294.3	0	0	0	1	1	0	0	0
Q8C5H8	NAKD2	MOUSE NAD kinase 2, mitochondrial OS=Mus musculus GN=Nadk2 PE=1 SV=2	+	2	45.89	0.70298	10916.9	12257.7	8104.91	11157.2	10912.3	10193.8	8721.52	10586.8	13398.4	6658.3	8104.91	9089.29	13167.3	6664.61	3317.6	14685.5	0	0	0	0	1	0	0	1
Q8C8R3	ANK2	MOUSE Ankyrin-2 OS=Mus musculus GN=Ank2 PE=1 SV=2	-	1	13.75	0.694799	2210.66	3122.48	1843.87	2195.89	1789.06	2186.26	2985	1834.75	2713.16	1696.11	1843.87	1788.91	2158.76	1429.36	1135.47	2545.07	0	1	0	0	0	0	0	0
Q8CAK1	CAF17	MOUSE Putative transferase CAF17 homolog, mitochondrial OS=Mus musculus GN=Iba57 PE=1 SV=1	+	3	152.55	0.349654	60582.9	54736	64847.2	59898.4	78619	59167.7	52519.6	86800.5	74354	29732.2	64847.2	48796.8	94865.4	38683.3	19978.1	120405	3	1	2	2	2	1	2	4
Q8CAQ8	MIC60	MOUSE MICOS complex subunit Mic60 OS=Mus musculus GN=Immt PE=1 SV=1	+	25	2036.2	0.0419313	7.60651e+06	7.35262e+06	6.86448e+06	6.97114e+06	7.60207e+06	8.23828e+06	8.75105e+06	7.55604e+06	9.33554e+06	3.99389e+06	6.86448e+06	5.6791e+06	9.17301e+06	5.38611e+06	3.32884e+06	1.04814e+07	39	37	41	38	45	44	35	49
Q8CC88	VWA8	MOUSE von Willebrand factor A domain-containing protein 8 OS=Mus musculus GN=Vwa8 PE=1 SV=2	+	20	804	0.0748467	401557	383030	353644	356795	428760	398398	386297	405544	492835	208059	353644	290666	517361	260469	146945	562550	13	12	10	11	15	13	12	12
Q8CEI1	BOLA3	MOUSE BolA-like protein 3 OS=Mus musculus GN=Bola3 PE=1 SV=1	-	2	124.34	0.0058666	22014	19997.1	23974.7	19381	27927.5	27770	34486.8	26771.5	27018	10862.3	23974.7	15788.9	33698.6	18155.8	13118.5	37136.1	0	1	0	0	1	1	1	3
Q8CG71	P3H2	MOUSE Prolyl 3-hydroxylase 2 OS=Mus musculus GN=P3h2 PE=1 SV=1	-	1	17.86	0.415777	7375.21	10557.9	9217.46	9734.75	8503.78	7764.87	10511.1	6453.32	9051.66	5734.98	9217.46	7930.5	10261.1	5076.6	3998.33	8951.73	0	0	0	0	0	0	0	0
Q8CG76	ARK72	MOUSE Aflatoxin B1 aldehyde reductase member 2 OS=Mus musculus GN=Akr7a2 PE=1 SV=3	-	1	79.18	0.257923	12964.4	15427.2	11015.2	12811.3	15073.1	14526.8	14847.8	12827.2	15911.3	8379.92	11015.2	10436.8	18187.9	9497.5	5647.98	17793.3	1	1	1	1	1	1	1	1
Q8CGK3	LONM	MOUSE Lon protease homolog, mitochondrial OS=Mus musculus GN=Lonp1 PE=1 SV=2	+	11	493.54	0.00248272	465634	475628	484008	474104	678129	559423	560148	597506	571477	258358	484008	386233	818263	365745	213076	828831	5	7	7	9	12	12	10	12
Q8CHT0	AL4A1	MOUSE Delta-1-pyrroline-5-carboxylate dehydrogenase, mitochondrial OS=Mus musculus GN=Aldh4a1 PE=1 SV=3	+	10	627.71	0.0296511	712592	910156	863747	929618	1.06792e+06	1.06168e+06	1.03065e+06	948084	874571	494390	863747	757322	1.2886e+06	694117	392052	1.31514e+06	13	15	13	19	16	20	18	15
Q8CI51	PDLI5	MOUSE PDZ and LIM domain protein 5 OS=Mus musculus GN=Pdlim5 PE=1 SV=4	-	3	124.78	0.61824	266103	362466	466752	360621	350194	305115	291610	393518	326591	196889	466752	293783	422561	199481	110926	545869	1	3	3	2	1	2	4	1
Q8CI94;Q9ET01	PYGB	MOUSE Glycogen phosphorylase, brain form OS=Mus musculus GN=Pygb PE=1 SV=3	-	1	215.02	0.131135	11235.4	8778.42	8233.88	12013.2	10331.3	6506.62	8100.18	6681.06	13789.3	4768.38	8233.88	9786.63	12466.2	4253.96	3081.25	9267.63	1	1	1	2	1	1	0	0
Q8CIB5	FERM2	MOUSE Fermitin family homolog 2 OS=Mus musculus GN=Fermt2 PE=1 SV=1	-	1	73.28	0.180186	9570.03	15712.1	8076.04	8091.08	5993.88	7196.59	10113.3	7033.5	11745.4	8534.69	8076.04	6591.47	7232.5	4705.06	3847.01	9756.52	1	3	1	2	1	1	0	1
Q8JZN5	ACAD9	MOUSE Acyl-CoA dehydrogenase family member 9, mitochondrial OS=Mus musculus GN=Acad9 PE=1 SV=2	+	11	587.52	0.314609	394408	381406	346986	383437	402599	393320	392601	371546	484061	207177	346986	312370	485795	257148	149342	515391	12	10	10	10	8	10	10	11
Q8JZQ2;Q920A7	AFG32	MOUSE AFG3-like protein 2 OS=Mus musculus GN=Afg3l2 PE=1 SV=1	+	9	385.77	0.823501	176982	181287	165913	188374	192689	179167	180019	167355	217212	98473.9	165913	153460	232508	117138	68478	232147	4	3	7	5	4	3	6	5
Q8K0D5	EFGM	MOUSE Elongation factor G, mitochondrial OS=Mus musculus GN=Gfm1 PE=1 SV=1	+	8	395.11	0.00641476	144128	156625	150685	149245	178038	165149	180931	161894	176890	85077.6	150685	121583	214829	107973	68825	224572	6	5	8	5	8	6	6	8
Q8K0E8	FIBB	MOUSE Fibrinogen beta chain OS=Mus musculus GN=Fgb PE=1 SV=1	-	9	406.61	0.0376157	223672	300811	198357	178677	116218	155914	186145	145135	274515	163398	198357	145560	140234	101935	70808.2	201324	6	6	6	4	6	5	3	4
Q8K0Z7	TACO1	MOUSE Translational activator of cytochrome c oxidase 1 OS=Mus musculus GN=Taco1 PE=1 SV=1	+	3	135.55	0.874416	81778.8	81789.7	75963.4	83836.9	83825	80378.7	74814.4	86661.6	100368	44427.6	75963.4	68298.5	101147	52550.8	28458.8	120213	1	1	1	2	2	1	1	2
Q8K1M6	DNM1L	MOUSE Dynamin-1-like protein OS=Mus musculus GN=Dnm1l PE=1 SV=2	+	1	32.96	0.805724	947.162	3013.1	1857.51	1840.9	2129.33	2260.01	1155.46	2367.37	1162.46	1636.7	1857.51	1499.7	2569.35	1477.57	439.529	3283.9	0	1	0	1	0	0	0	0
Q8K1R3	PNPT1	MOUSE Polyribonucleotide nucleotidyltransferase 1, mitochondrial OS=Mus musculus GN=Pnpt1 PE=1 SV=1	+	2	70.71	0.00481819	10309.6	11707.9	17129.6	12230.1	23232.9	18457.5	21672.2	21464.7	12653.1	6359.67	17129.6	9963.36	28033.9	12067.4	8243.95	29774.7	0	0	2	0	1	1	2	1
Q8K1Z0	COQ9	MOUSE Ubiquinone biosynthesis protein COQ9, mitochondrial OS=Mus musculus GN=Coq9 PE=1 SV=1	+	8	606.85	0.231565	1.66895e+06	1.55774e+06	1.49435e+06	1.60633e+06	1.59898e+06	1.54605e+06	1.46992e+06	1.43293e+06	2.04832e+06	846153	1.49435e+06	1.30861e+06	1.9294e+06	1.0108e+06	559145	1.98769e+06	15	11	12	16	15	11	12	12
Q8K2B3	SDHA	MOUSE Succinate dehydrogenase [ubiquinone] flavoprotein subunit, mitochondrial OS=Mus musculus GN=Sdha PE=1 SV=1	+	33	2594.76	0.000933542	2.10277e+07	2.10929e+07	2.17769e+07	2.15231e+07	2.38013e+07	2.57011e+07	2.52478e+07	2.35434e+07	2.58075e+07	1.14575e+07	2.17769e+07	1.7534e+07	2.87198e+07	1.68031e+07	9.60408e+06	3.26582e+07	87	76	110	94	100	86	76	96
Q8K2C6	SIR5	MOUSE NAD-dependent protein deacylase sirtuin-5, mitochondrial OS=Mus musculus GN=Sirt5 PE=1 SV=1	+	2	58.11	0.969859	42446.6	31783.7	33679.3	29443.7	37888.9	33472.7	30336.1	34277.4	52095.1	17264.7	33679.3	23986.6	45718.5	21884.1	11539.6	47547.9	1	1	1	0	0	0	1	1
Q8K2Y7	RM47	MOUSE 39S ribosomal protein L47, mitochondrial OS=Mus musculus GN=Mrpl47 PE=1 SV=2	+	1	29.34	0.00586277	1411.49	1377.08	1258.38	1174.47	1540.49	1653.89	1592.83	1526.29	1732.33	748.021	1258.38	956.795	1858.83	1081.3	605.899	2117.2	0	0	0	0	1	0	0	0
Q8K370	ACD10	MOUSE Acyl-CoA dehydrogenase family member 10 OS=Mus musculus GN=Acad10 PE=1 SV=1	+	8	486.47	0.236632	712261	674495	601115	650780	797389	751907	691528	629669	874165	366381	601115	530163	962167	491589	263052	873446	7	11	9	12	6	10	7	8
Q8K3J1	NDUS8	MOUSE NADH dehydrogenase [ubiquinone] iron-sulfur protein 8, mitochondrial OS=Mus musculus GN=Ndufs8 PE=1 SV=1	+	3	246.19	0.356725	1.64183e+06	1.61948e+06	1.27577e+06	1.38753e+06	1.55645e+06	1.76887e+06	2.04199e+06	1.3112e+06	2.01504e+06	879691	1.27577e+06	1.13036e+06	1.87809e+06	1.15647e+06	776756	1.81883e+06	5	5	5	3	5	6	7	5
Q8K411	PREP	MOUSE Presequence protease, mitochondrial OS=Mus musculus GN=Pitrm1 PE=1 SV=1	+	1	39.32	0.947513	10070.8	10529.2	10687.4	10068.2	9295.41	12357	10325.5	9790.3	12360	5719.39	10687.4	8202.17	11216.3	8078.91	3927.76	13580.6	0	1	1	0	1	1	1	1
Q8K4F5	ABHDB	MOUSE Protein ABHD11 OS=Mus musculus GN=Abhd11 PE=1 SV=1	+	1	34.49	0.133336	15671.6	9359.37	11259.3	9656.26	12372	4557.31	3576.33	9030.86	19233.9	5083.94	11259.3	7866.56	14928.6	2979.52	1360.41	12527.2	0	0	0	0	0	0	0	0
Q8K4G5	ABLM1	MOUSE Actin-binding LIM protein 1 OS=Mus musculus GN=Ablim1 PE=1 SV=1	-	1	58.14	0.57217	5277.92	10958.2	6545.82	7159.21	4312.44	8026.95	8526.37	5380.85	6477.64	5952.42	6545.82	5832.31	5203.59	5247.94	3243.37	7464.05	1	1	1	1	2	1	1	1
Q8K4K6	PANK1	MOUSE Pantothenate kinase 1 OS=Mus musculus GN=Pank1 PE=1 SV=1	-	1	17.17	0.314121	135575	133203	87669.3	83689.3	145927	116398	107841	139120	166392	72355	87669.3	68178.2	176083	76100.2	41022.1	192980	0	0	0	0	0	0	0	0
Q8K4Z3	NNRE	MOUSE NAD(P)H-hydrate epimerase OS=Mus musculus GN=Naxe PE=1 SV=1	-	2	78.79	0.924143	81827.8	59856.3	64344	57628.2	73740.3	60980.2	57141.5	73612.6	100428	32513.5	64344	46947.3	88978.5	39868.2	21736.2	102112	1	1	1	1	1	0	1	4
Q8QZS1	HIBCH	MOUSE 3-hydroxyisobutyryl-CoA hydrolase, mitochondrial OS=Mus musculus GN=Hibch PE=1 SV=1	+	9	703.09	0.240085	686347	801631	680724	863424	1.02782e+06	799743	785876	791114	842361	435440	680724	703396	1.24022e+06	522864	298941	1.09739e+06	15	13	16	15	16	15	15	19
Q8QZT1	THIL	MOUSE Acetyl-CoA acetyltransferase, mitochondrial OS=Mus musculus GN=Acat1 PE=1 SV=1	+	17	1214.84	0.000492239	7.87222e+06	8.62738e+06	8.3967e+06	8.1131e+06	9.69208e+06	9.64942e+06	1.0007e+07	9.40967e+06	9.66166e+06	4.68633e+06	8.3967e+06	6.60941e+06	1.16949e+07	6.30869e+06	3.8066e+06	1.30526e+07	34	42	44	42	42	41	42	46
Q8R086	SUOX	MOUSE Sulfite oxidase, mitochondrial OS=Mus musculus GN=Suox PE=1 SV=2	+	2	69.86	0.404742	25058.9	28677.2	24386.4	27119.9	30167.1	25465.2	26082	28871	30755	15577.2	24386.4	22093.5	36401	16648.9	9921.41	40048.4	2	1	1	1	2	1	1	1
Q8R0F8	FAHD1	MOUSE Acylpyruvase FAHD1, mitochondrial OS=Mus musculus GN=Fahd1 PE=1 SV=2	+	3	174.52	0.464594	101913	93114.3	87641.9	95956.6	99463.2	88177.2	75583	96884.5	125079	50579	87641.9	78171.9	120017	57649.4	28751.2	134393	4	1	3	4	3	5	2	3
Q8R0N6	HOT	MOUSE Hydroxyacid-oxoacid transhydrogenase, mitochondrial OS=Mus musculus GN=Adhfe1 PE=1 SV=2	+	3	140.84	0.925883	75651.7	55292.4	66834.9	65814.6	82520	57933.7	48924.5	83294.5	92848.1	30034.5	66834.9	53616.4	99572.5	37876.5	18610.5	115542	3	1	2	2	3	2	0	2
Q8R0T6	AGRG3	MOUSE Adhesion G protein-coupled receptor G3 OS=Mus musculus GN=Adgrg3 PE=2 SV=3	-	1	18.14	0.0281647	38697.6	26250.7	18837.8	23794	15418.5	15111.5	19980.7	14095.3	47493.9	14259.2	18837.8	19384	18604.7	9879.74	7600.51	19552.3	0	0	0	0	1	0	0	0
Q8R0Y8	S2542	MOUSE Mitochondrial coenzyme A transporter SLC25A42 OS=Mus musculus GN=Slc25a42 PE=1 SV=1	+	1	25.55	0.825113	18011.7	19466.2	15083.8	23442.9	18059.8	22009.8	22534.7	15558	22106	10573.9	15083.8	19098	21791.7	14389.8	8572.03	21581.3	0	2	1	1	1	0	0	1
Q8R127	SCPDL	MOUSE Saccharopine dehydrogenase-like oxidoreductase OS=Mus musculus GN=Sccpdh PE=1 SV=1	+	1	38.2	0.137271	12060.6	14959.1	15293.3	13240	21543.9	17928.8	12027.6	22389.7	14802.1	8125.66	15293.3	10786.1	25995.9	11721.7	4575.21	31057.9	3	0	0	1	0	1	1	0
Q8R164	BPHL	MOUSE Valacyclovir hydrolase OS=Mus musculus GN=Bphl PE=1 SV=1	+	4	198.92	0.280786	151317	134864	120226	132886	133856	116068	121931	131078	185713	73257.2	120226	108257	161517	75883.9	46381.8	181825	3	2	2	3	2	3	3	3
Q8R1I1	QCR9	MOUSE Cytochrome b-c1 complex subunit 9 OS=Mus musculus GN=Uqcr10 PE=1 SV=1	+	3	204.21	0.393297	2.13392e+06	1.81307e+06	1.98716e+06	2.09544e+06	1.92813e+06	1.78682e+06	1.79467e+06	2.12899e+06	2.61898e+06	984849	1.98716e+06	1.70707e+06	2.32657e+06	1.1682e+06	682679	2.95323e+06	3	3	5	6	3	5	4	4
Q8R1S0	COQ6	MOUSE Ubiquinone biosynthesis monooxygenase COQ6, mitochondrial OS=Mus musculus GN=Coq6 PE=1 SV=3	+	2	148.31	0.659209	36765.9	37502	40432.9	38328.5	35879.6	41063.9	39696.1	33104	45123.2	20370.8	40432.9	31224.7	43294	26847.2	15100.1	45920.3	3	2	3	3	3	3	1	3
Q8R2G4	NAR3	MOUSE Ecto-ADP-ribosyltransferase 3 OS=Mus musculus GN=Art3 PE=1 SV=2	-	1	61.35	0.543353	35837.8	52544.2	31585.8	34797.3	35482.3	47151.5	52512.4	34842.2	43984.1	28541.6	31585.8	28347.9	42814.6	30827.2	19975.3	48331.3	2	2	2	2	3	2	1	2
Q8R2Q4	RRF2M	MOUSE Ribosome-releasing factor 2, mitochondrial OS=Mus musculus GN=Gfm2 PE=1 SV=2	+	1	70.18	0.376304	8822.73	1950.66	4084.94	2911.88	4647.35	1407.16	1435.85	3884.35	10828.2	1059.59	4084.94	2372.19	5607.71	919.99	546.186	5388.17	1	0	0	0	0	0	0	0
Q8R2Y8	PTH2	MOUSE Peptidyl-tRNA hydrolase 2, mitochondrial OS=Mus musculus GN=Ptrh2 PE=1 SV=1	+	1	33.73	0.0345872	10160.1	10592.5	9632.79	10830.5	10835.2	11657	11407	10931.3	12469.5	5753.78	9632.79	8823.2	13074.2	7621.2	4339.12	15163.3	0	0	0	1	1	1	1	1
Q8R3F5	FABD	MOUSE Malonyl-CoA-acyl carrier protein transacylase, mitochondrial OS=Mus musculus GN=Mcat PE=1 SV=3	+	1	23.82	0.1825	12656.6	8878.68	8378.07	7423.2	9242.61	4329.05	7054.54	7532.44	15533.6	4822.83	8378.07	6047.37	11152.6	2830.29	2683.49	10448.6	1	1	0	0	0	0	0	1
Q8R404	MIC13	MOUSE MICOS complex subunit MIC13 OS=Mus musculus GN=Mic13 PE=1 SV=1	-	2	235.9	0.528667	375974	381555	411315	373187	389159	360478	401547	446338	461436	207258	411315	304020	469578	235677	152745	619138	8	2	6	7	3	4	5	6
Q8R4N0	CLYBL	MOUSE Citrate lyase subunit beta-like protein, mitochondrial OS=Mus musculus GN=Clybl PE=1 SV=2	+	5	367.98	0.00999754	230033	280817	257056	299031	344591	328188	336853	316430	282322	152538	257056	243609	415799	214566	128136	438936	6	4	7	9	6	6	8	8
Q8VC85	LSM1	MOUSE U6 snRNA-associated Sm-like protein LSm1 OS=Mus musculus GN=Lsm1 PE=1 SV=1	-	1	13.8	0.954643	53998.7	39864	33330.2	44793.2	50904.3	41971.5	37392	41389.7	66273.1	21653.9	33330.2	36491.2	61423.6	27440.6	14223.7	57413.8	0	0	0	0	0	1	0	0
Q8VCM7	FIBG	MOUSE Fibrinogen gamma chain OS=Mus musculus GN=Fgg PE=1 SV=1	-	4	225.71	0.0237985	73168.4	93969.3	58229.4	55164.7	43607.5	51124.8	48844.4	43160.4	89800.3	51043.4	58229.4	44940.4	52618.8	33424.9	18580	59870	4	4	3	3	2	1	2	2
Q8VCT4	CES1D	MOUSE Carboxylesterase 1D OS=Mus musculus GN=Ces1d PE=1 SV=1	-	2	73.12	0.397826	6769.32	13851.4	15834.2	11864.3	18525.5	14896.5	9648.65	15413.4	8308.05	7524.01	15834.2	9665.37	22353.8	9739.18	3670.27	21380.6	0	0	0	1	1	0	0	1
Q8VCW8	ACSF2	MOUSE Acyl-CoA synthetase family member 2, mitochondrial OS=Mus musculus GN=Acsf2 PE=1 SV=1	+	5	203.59	0.422363	68203.1	92568.9	86287.3	84671.6	92244.3	83357.1	87867.3	86635.1	83706.3	50282.8	86287.3	68978.4	111306	54498.1	33424.1	120176	3	2	2	3	6	0	1	2
Q8VD26	TM143	MOUSE Transmembrane protein 143 OS=Mus musculus GN=Tmem143 PE=1 SV=1	+	4	151.13	0.692247	108148	117003	83629.6	84838.8	87835.6	114666	129886	85584.7	132731	63555.1	83629.6	69114.7	105987	74967.4	49407.8	118719	3	0	2	2	1	3	1	1
Q8VDC0	SYLM	MOUSE Probable leucine--tRNA ligase, mitochondrial OS=Mus musculus GN=Lars2 PE=1 SV=1	+	1	42.35	0.554554	3240.76	2630.5	3363.78	3560.85	3470.48	3347.69	4193.03	2751.26	3977.42	1428.87	3363.78	2900.88	4187.65	2188.68	1595	3816.41	0	0	0	0	1	0	0	0
Q8VDD5;Q61879;Q6URW6	MYH9	MOUSE Myosin-9 OS=Mus musculus GN=Myh9 PE=1 SV=4	-	4	272.45	0.892553	33343.3	42142.4	40084.3	30264.8	35156.6	33706.6	42487.6	32017.4	40922.5	22891.4	40084.3	24655.5	42421.6	22037	16162	44412.9	3	4	4	2	2	1	4	4
Q8VDN2;Q64436;Q6PIC6;Q9WV27	AT1A1	MOUSE Sodium/potassium-transporting ATPase subunit alpha-1 OS=Mus musculus GN=Atp1a1 PE=1 SV=1	-	21	1435.8	0.00904255	1.89646e+06	1.97022e+06	1.71358e+06	1.69053e+06	2.11169e+06	2.6058e+06	2.78061e+06	2.21678e+06	2.32754e+06	1.07021e+06	1.71358e+06	1.3772e+06	2.54807e+06	1.70365e+06	1.05772e+06	3.075e+06	21	19	22	22	27	22	25	30
Q8VE22	RT23	MOUSE 28S ribosomal protein S23, mitochondrial OS=Mus musculus GN=Mrps23 PE=1 SV=1	+	1	37.51	0.946879	10762	10080.3	7517.45	6213.18	9152.81	7254.22	8918.76	8894.24	13208.3	5475.55	7517.45	5061.62	11044.2	4742.74	3392.63	12337.6	2	0	0	0	1	0	0	0
Q8VE95	CH082	MOUSE UPF0598 protein C8orf82 homolog OS=Mus musculus PE=1 SV=1	-	3	122.28	0.464176	120051	113670	109577	113346	122666	123386	105677	120538	147340	61744.9	109577	92338.2	148015	80668.9	40198.8	167204	3	2	3	2	3	3	3	2
Q8VED5	K2C79	MOUSE Keratin, type II cytoskeletal 79 OS=Mus musculus GN=Krt79 PE=1 SV=2	-	1	157.82	0.781802	157211	111030	1.71523e+06	110403	198609	228247	417074	73024.7	192947	60310.8	1.71523e+06	89941.1	239651	149226	158652	101296	1	1	2	1	1	1	1	1
Q8VEM8	MPCP	MOUSE Phosphate carrier protein, mitochondrial OS=Mus musculus GN=Slc25a3 PE=1 SV=1	+	12	559.7	0.908362	1.18131e+07	8.56431e+06	9.33815e+06	9.75697e+06	1.053e+07	9.20312e+06	9.28164e+06	9.88628e+06	1.44983e+07	4.65207e+06	9.33815e+06	7.94861e+06	1.2706e+07	6.01691e+06	3.53066e+06	1.37138e+07	18	15	17	14	18	10	13	17
Q8VHX6	FLNC	MOUSE Filamin-C OS=Mus musculus GN=Flnc PE=1 SV=3	-	5	133.71	0.214778	37553.4	84173	91572.9	56124.8	38589.5	46295.5	52443.4	51979.3	46089.6	45722.2	91572.9	45722.6	46563.9	30267.5	19949.1	72103.1	0	2	5	0	1	1	0	0
Q91V12	BACH	MOUSE Cytosolic acyl coenzyme A thioester hydrolase OS=Mus musculus GN=Acot7 PE=1 SV=2	-	1	31.29	0.022199	12490.3	8793.89	8844.22	8816.03	7082.64	7248.36	5039.77	7222.97	15329.4	4776.78	8844.22	7182.06	8546.24	4738.9	1917.09	10019.3	0	1	1	1	1	0	0	1
Q91V16	ETFR1	MOUSE Electron transfer flavoprotein regulatory factor 1 OS=Mus musculus GN=Etfrf1 PE=1 SV=1	-	1	35.77	0.268849	11219.3	12851	8424.81	15934	18607.5	14932.1	11198.1	14193.2	13769.6	6980.57	8424.81	12980.8	22452.7	9762.43	4259.69	19688.1	1	1	1	1	1	1	1	2
Q91V41	RAB14	MOUSE Ras-related protein Rab-14 OS=Mus musculus GN=Rab14 PE=1 SV=3	-	2	39.63	0.535519	24418.4	19287.6	22099.6	18323.8	21435.2	20720.7	12994.5	22643	29968.9	10476.9	22099.6	14927.6	25864.7	13547	4943.01	31409.3	0	0	1	0	1	0	0	1
Q91VA6	PDIP2	MOUSE Polymerase delta-interacting protein 2 OS=Mus musculus GN=Poldip2 PE=1 SV=1	+	1	29.75	0.107885	8456.22	4270.69	5581.65	3991.58	2140.28	5453.31	2600.39	3559.23	10378.4	2319.81	5581.65	3251.77	2582.56	3565.32	989.17	4937.18	1	0	0	0	0	0	0	0
Q91VD9	NDUS1	MOUSE NADH-ubiquinone oxidoreductase 75 kDa subunit, mitochondrial OS=Mus musculus GN=Ndufs1 PE=1 SV=2	+	35	2467.64	4.00092e-05	1.45203e+07	1.41903e+07	1.40756e+07	1.44371e+07	1.70683e+07	1.74975e+07	1.64777e+07	1.65842e+07	1.78209e+07	7.70806e+06	1.40756e+07	1.17613e+07	2.05955e+07	1.14397e+07	6.26801e+06	2.30048e+07	80	73	73	69	79	74	78	75
Q91VM9	IPYR2	MOUSE Inorganic pyrophosphatase 2, mitochondrial OS=Mus musculus GN=Ppa2 PE=1 SV=1	+	9	446.18	0.00894519	356502	406744	356532	406256	472728	449577	455893	424007	437538	220940	356532	330960	570417	293929	173418	588162	10	4	8	6	11	3	5	8
Q91VN4	MIC25	MOUSE MICOS complex subunit Mic25 OS=Mus musculus GN=Chchd6 PE=1 SV=2	+	1	84.99	0.435943	8480.55	11747.9	9004.52	8898.49	8686.61	12752.8	15769.5	8157.2	10408.3	6381.35	9004.52	7249.24	10481.7	8337.64	5998.62	11315.3	1	0	1	0	1	0	1	1
Q91VR2	ATPG	MOUSE ATP synthase subunit gamma, mitochondrial OS=Mus musculus GN=Atp5c1 PE=1 SV=1	+	10	556.14	0.221694	1.133e+07	9.58088e+06	9.67847e+06	1.05963e+07	1.09154e+07	1.1374e+07	1.08711e+07	1.04495e+07	1.39054e+07	5.20427e+06	9.67847e+06	8.63237e+06	1.3171e+07	7.43619e+06	4.13529e+06	1.4495e+07	17	13	14	16	14	12	13	16
Q91VS7	MGST1	MOUSE Microsomal glutathione S-transferase 1 OS=Mus musculus GN=Mgst1 PE=1 SV=3	+	1	65.89	0.0704125	45704	45442	37605.4	43619.1	48238.5	50072.4	48861.4	45100.9	56092.9	24683.8	37605.4	35534.7	58206.9	32736.9	18586.5	62561.7	1	1	1	1	1	1	0	1
Q91VT4	CBR4	MOUSE Carbonyl reductase family member 4 OS=Mus musculus GN=Cbr4 PE=1 SV=2	+	5	255.59	0.778196	234786	186835	188888	190223	203234	208223	167203	203882	288155	101487	188888	154967	245231	136134	63602.6	282815	6	2	4	3	5	5	5	6
Q91WD5	NDUS2	MOUSE NADH dehydrogenase [ubiquinone] iron-sulfur protein 2, mitochondrial OS=Mus musculus GN=Ndufs2 PE=1 SV=1	+	16	1180.45	0.288864	4.16605e+06	3.26021e+06	3.28741e+06	3.6605e+06	4.29397e+06	3.97725e+06	3.33976e+06	4.16272e+06	5.11303e+06	1.77092e+06	3.28741e+06	2.98206e+06	5.18131e+06	2.60028e+06	1.27042e+06	5.77432e+06	20	19	25	28	29	22	18	26
Q91WK1	SPRY4	MOUSE SPRY domain-containing protein 4 OS=Mus musculus GN=Spryd4 PE=1 SV=1	+	1	34.59	0.457167	8171.94	7258.55	7607.75	9261.75	7617.24	9063.14	8879.69	8403.07	10029.5	3942.79	7607.75	7545.17	9191.32	5925.39	3377.77	11656.3	0	1	1	0	1	0	0	1
Q91WS0	CISD1	MOUSE CDGSH iron-sulfur domain-containing protein 1 OS=Mus musculus GN=Cisd1 PE=1 SV=1	+	6	366.29	0.563739	1.61108e+06	1.64347e+06	1.52675e+06	1.74588e+06	1.52836e+06	1.84657e+06	1.90824e+06	1.53658e+06	1.9773e+06	892719	1.52675e+06	1.4223e+06	1.84419e+06	1.20727e+06	725882	2.13146e+06	9	5	9	6	10	7	5	9
Q91X72	HEMO	MOUSE Hemopexin OS=Mus musculus GN=Hpx PE=1 SV=2	-	2	48.1	0.0673666	14238.1	15869.2	19987.4	14360.3	20073.6	20787.1	18325.8	18200.3	17474.5	8620.04	19987.4	11698.7	24221.8	13590.4	6971.01	25246.5	0	1	0	1	2	0	1	2
Q91YM4	TBRG4	MOUSE Protein TBRG4 OS=Mus musculus GN=Tbrg4 PE=1 SV=1	+	1	20.64	0.0558427	9806.59	16793.3	18626	14143.7	25354.2	22277.3	16686	22178.9	12035.7	9122.01	18626	11522.3	30593.5	14564.6	6347.22	30765.5	0	0	0	0	0	0	1	0
Q91YP0	L2HDH	MOUSE L-2-hydroxyglutarate dehydrogenase, mitochondrial OS=Mus musculus GN=L2hgdh PE=1 SV=1	+	4	252.82	0.00838922	52495.4	44876.6	51001.9	41304.5	63548.2	67695.7	54601.2	66658.9	64428.1	24376.6	51001.9	33649.1	76680.3	44258.8	20769.9	92466	5	0	1	2	2	4	1	3
Q91YQ5	RPN1	MOUSE Dolichyl-diphosphooligosaccharide--protein glycosyltransferase subunit 1 OS=Mus musculus GN=Rpn1 PE=1 SV=1	-	1	33.78	0.5259	3598.69	1891.68	3640.53	3183.51	2635.5	2412.24	729.481	5236.36	4416.71	1027.55	3640.53	2593.47	3180.11	1577.1	277.489	7263.62	0	0	0	0	0	0	0	1
Q91YT0	NDUV1	MOUSE NADH dehydrogenase [ubiquinone] flavoprotein 1, mitochondrial OS=Mus musculus GN=Ndufv1 PE=1 SV=1	+	20	1358.9	0.00176277	7.57064e+06	7.97365e+06	7.52818e+06	8.22538e+06	8.99216e+06	9.81857e+06	9.85861e+06	8.93574e+06	9.29152e+06	4.33123e+06	7.52818e+06	6.70088e+06	1.08504e+07	6.41928e+06	3.75014e+06	1.23952e+07	30	27	34	30	36	31	33	35
Q91YY4	ATPF2	MOUSE ATP synthase mitochondrial F1 complex assembly factor 2 OS=Mus musculus GN=Atpaf2 PE=1 SV=1	+	1	49.19	0.85758	10357.8	11465.2	10009.8	12682.4	13755.3	11058.7	8443.28	12848.9	12712.3	6227.81	10009.8	10331.8	16597.8	7230.05	3211.76	17823.4	1	0	0	1	1	0	0	0
Q91Z53	GRHPR	MOUSE Glyoxylate reductase/hydroxypyruvate reductase OS=Mus musculus GN=Grhpr PE=1 SV=1	+	2	77.64	0.684176	22069	19083.3	26515.1	19581.8	16396	21967.1	19640.9	25260.1	27085.5	10365.9	26515.1	15952.5	19784.2	14361.8	7471.26	35039.6	1	1	1	0	0	2	0	0
Q91Z83	MYH7	MOUSE Myosin-7 OS=Mus musculus GN=Myh7 PE=2 SV=1	-	6	8312.94	9.59805e-05	162348	227939	235786	149892	51388.2	60577.5	66058.3	60732.5	199251	123815	235786	122111	62007.5	39604.9	25128.1	84245.1	5	6	5	4	0	0	0	0
Q91ZA3	PCCA	MOUSE Propionyl-CoA carboxylase alpha chain, mitochondrial OS=Mus musculus GN=Pcca PE=1 SV=2	+	19	1060.38	0.145477	1.39433e+06	1.26791e+06	1.28452e+06	1.31156e+06	1.34254e+06	1.37319e+06	1.43727e+06	1.3421e+06	1.71128e+06	688722	1.28452e+06	1.06847e+06	1.61998e+06	897775	546728	1.86169e+06	16	14	18	18	20	21	13	17
Q91ZJ5	UGPA	MOUSE UTP--glucose-1-phosphate uridylyltransferase OS=Mus musculus GN=Ugp2 PE=1 SV=3	-	1	15.7	0.00155953	5536.15	7825.41	8349.79	6079.06	2284.6	2031.55	2461.12	3975.77	6794.57	4250.71	8349.79	4952.36	2756.71	1328.21	936.193	5514.99	0	1	0	0	0	0	0	0
Q920D3	MED28	MOUSE Mediator of RNA polymerase II transcription subunit 28 OS=Mus musculus GN=Med28 PE=1 SV=2	-	1	14.36	0.297615	218500	393212	412381	347312	425323	358985	375873	428395	268168	213590	412381	282941	513215	234701	142979	594248	0	0	0	0	0	0	0	0
Q921G7	ETFD	MOUSE Electron transfer flavoprotein-ubiquinone oxidoreductase, mitochondrial OS=Mus musculus GN=Etfdh PE=1 SV=1	+	25	1801.91	0.0113788	9.74029e+06	1.0437e+07	9.88148e+06	1.00477e+07	1.1073e+07	1.20343e+07	1.22023e+07	1.05845e+07	1.19544e+07	5.66932e+06	9.88148e+06	8.18544e+06	1.33613e+07	7.8679e+06	4.64165e+06	1.46823e+07	56	49	40	43	55	48	45	55
Q921H8;Q8VCH0	THIKA	MOUSE 3-ketoacyl-CoA thiolase A, peroxisomal OS=Mus musculus GN=Acaa1a PE=1 SV=1	+	8	283.74	0.00834017	138382	143610	128172	129905	166788	163586	189944	150227	169838	78007.9	128172	105828	201254	106951	72253.4	208388	4	4	0	4	7	4	4	7
Q921I1	TRFE	MOUSE Serotransferrin OS=Mus musculus GN=Tf PE=1 SV=1	-	13	586.75	0.00233564	261558	292587	301558	277802	350515	324414	342011	335739	321013	158931	301558	226314	422947	212099	130098	465720	5	4	4	4	8	8	11	6
Q921S7	RM37	MOUSE 39S ribosomal protein L37, mitochondrial OS=Mus musculus GN=Mrpl37 PE=1 SV=1	+	1	65.43	0.891712	8833.22	6715.05	9592.67	6928.94	9329.55	7403.46	5744.83	10915.4	10841.1	3647.57	9592.67	5644.72	11257.5	4840.31	2185.29	15141.4	2	0	0	0	1	1	0	0
Q922B1	MACD1	MOUSE O-acetyl-ADP-ribose deacetylase MACROD1 OS=Mus musculus GN=Macrod1 PE=1 SV=2	+	5	253.31	0.495268	682927	590195	619135	657166	708513	689573	558852	734705	838163	320590	619135	535366	854926	450836	212583	1.01915e+06	7	4	5	8	7	4	6	7
Q922Q1	2002-03-01	MOUSE Mitochondrial amidoxime reducing component 2 OS=Mus musculus GN=Marc2 PE=1 SV=1	+	2	68.19	0.0117973	8914.19	11209.2	13216.8	8490.54	22958.8	14819.1	14972.3	17461.5	10940.5	6088.77	13216.8	6916.89	27703.2	9688.59	5695.36	24221.8	1	2	1	2	2	2	1	1
Q922R8	PDIA6	MOUSE Protein disulfide-isomerase A6 OS=Mus musculus GN=Pdia6 PE=1 SV=3	-	1	62.92	0.0215949	8550.95	7729.52	5919.86	7547.13	5941.06	5650.03	4151.12	5360.84	10494.7	4198.62	5919.86	6148.34	7168.76	3693.93	1579.05	7436.29	1	1	1	1	1	0	0	1
Q922U2	K2C5	MOUSE Keratin, type II cytoskeletal 5 OS=Mus musculus GN=Krt5 PE=1 SV=1	+	2	252.82	0.626133	52651.4	37744.9	193478	42070.8	50273.4	56859.1	73049.4	33221.3	64619.6	20502.8	193478	34273.3	60662.3	37173.9	27787.4	46082.9	0	0	3	0	0	0	0	0
Q924D0	RT4I1	MOUSE Reticulon-4-interacting protein 1, mitochondrial OS=Mus musculus GN=Rtn4ip1 PE=1 SV=2	+	5	450.77	0.014828	251827	251189	234847	245260	274199	276802	255217	263140	309070	136444	234847	199803	330862	180971	97082.7	365015	8	9	8	7	9	8	9	10
Q924X2;P97742	CPT1B	MOUSE Carnitine O-palmitoyltransferase 1, muscle isoform OS=Mus musculus GN=Cpt1b PE=1 SV=1	+	20	1076.35	0.00464046	3.8293e+06	3.87645e+06	3.63948e+06	3.78178e+06	4.30274e+06	4.1575e+06	4.10702e+06	3.99337e+06	4.69974e+06	2.10566e+06	3.63948e+06	3.08086e+06	5.19189e+06	2.71813e+06	1.56228e+06	5.53941e+06	22	27	24	23	28	31	23	26
Q925I1	ATAD3	MOUSE ATPase family AAA domain-containing protein 3 OS=Mus musculus GN=Atad3 PE=1 SV=1	-	5	243.18	0.324007	67085.5	73745.7	61670.4	64931.7	74495.3	73473.9	92506.8	59515.6	82334.7	40058.1	61670.4	52897.2	89889.5	48036.5	35188.9	82557.1	3	7	5	5	5	6	5	3
Q99J39	DCMC	MOUSE Malonyl-CoA decarboxylase, mitochondrial OS=Mus musculus GN=Mlycd PE=1 SV=1	+	6	395.94	0.892899	210669	198284	192278	195290	220157	174432	171508	227977	258556	107706	192278	159095	265652	114042	65240.4	316238	9	9	7	10	11	8	10	10
Q99J99	THTM	MOUSE 3-mercaptopyruvate sulfurtransferase OS=Mus musculus GN=Mpst PE=1 SV=3	+	1	35.47	0.0840886	177.67	1272.78	4264.72	606.682	12816.3	3764.95	1254.86	13040	218.056	691.363	4264.72	494.239	15464.8	2461.48	477.34	18088.5	0	0	0	0	2	0	0	2
Q99JB2	STML2	MOUSE Stomatin-like protein 2, mitochondrial OS=Mus musculus GN=Stoml2 PE=1 SV=1	+	2	64.21	0.679578	18615.7	16007.2	14229.4	17101.7	21494.8	11519.5	11807.6	18531.6	22847.2	8694.99	14229.4	13932.1	25936.6	7531.34	4491.54	25706.1	1	1	0	2	1	1	0	1
Q99JI6;P62835	RAP1B	MOUSE Ras-related protein Rap-1b OS=Mus musculus GN=Rap1b PE=1 SV=2	-	2	129.51	0.285956	39848.9	57136.4	41354.5	48216.8	56406.9	53097.7	51638.8	45539.3	48906.9	31036.1	41354.5	39280.3	68063.3	34714.8	19643	63169.8	2	3	2	4	2	2	1	1
Q99JR6	NMNA3	MOUSE Nicotinamide/nicotinic acid mononucleotide adenylyltransferase 3 OS=Mus musculus GN=Nmnat3 PE=1 SV=1	+	3	61.77	0.479945	23643.8	19086.3	19705.5	23924.2	19892.3	19878.9	21880.2	20307.6	29018.2	10367.6	19705.5	19490.1	24003	12996.6	8323.08	28169.6	0	0	0	1	0	1	0	2
Q99JY0	ECHB	MOUSE Trifunctional enzyme subunit beta, mitochondrial OS=Mus musculus GN=Hadhb PE=1 SV=1	+	21	1481.34	0.155746	1.57648e+07	2.24539e+07	1.80369e+07	2.02449e+07	2.07407e+07	2.58521e+07	2.73752e+07	1.88215e+07	1.93483e+07	1.21968e+07	1.80369e+07	1.64927e+07	2.50267e+07	1.69019e+07	1.04133e+07	2.61083e+07	53	74	67	67	74	68	61	59
Q99KI0	ACON	MOUSE Aconitate hydratase, mitochondrial OS=Mus musculus GN=Aco2 PE=1 SV=1	+	48	3499.07	0.0435789	7.12427e+07	7.93506e+07	7.6193e+07	7.62789e+07	8.27221e+07	8.59448e+07	9.35372e+07	7.78078e+07	8.74369e+07	4.31027e+07	7.6193e+07	6.21413e+07	9.98164e+07	5.61899e+07	3.55808e+07	1.07931e+08	94	103	112	122	128	124	110	129
Q99KR7;Q9QZH3	PPIF	MOUSE Peptidyl-prolyl cis-trans isomerase F, mitochondrial OS=Mus musculus GN=Ppif PE=1 SV=1	+	6	482.17	0.550107	819477	893753	781232	838823	817153	891706	999706	772408	1.00575e+06	485481	781232	683354	986016	582989	380281	1.07145e+06	9	9	9	14	14	13	14	11
Q99L13	3HIDH	MOUSE 3-hydroxyisobutyrate dehydrogenase, mitochondrial OS=Mus musculus GN=Hibadh PE=1 SV=1	+	6	351.72	0.000192526	369779	377159	368632	386383	448457	439664	476240	436936	453833	204870	368632	314770	541129	287448	181158	606095	6	5	6	6	9	6	4	9
Q99LB2	DHRS4	MOUSE Dehydrogenase/reductase SDR family member 4 OS=Mus musculus GN=Dhrs4 PE=1 SV=3	+	8	267.35	0.335985	580513	531258	518911	598250	574053	603258	563767	573023	712469	288576	518911	487369	692679	394404	214453	794869	5	5	3	8	5	4	4	6
Q99LC3	NDUAA	MOUSE NADH dehydrogenase [ubiquinone] 1 alpha subcomplex subunit 10, mitochondrial OS=Mus musculus GN=Ndufa10 PE=1 SV=1	+	14	987.88	0.00232124	4.10858e+06	4.64292e+06	5.40325e+06	4.88659e+06	6.58424e+06	6.14757e+06	6.6318e+06	6.289e+06	5.04251e+06	2.522e+06	5.40325e+06	3.9809e+06	7.94485e+06	4.01922e+06	2.52269e+06	8.72379e+06	25	24	28	31	38	34	31	37
Q99LC5	ETFA	MOUSE Electron transfer flavoprotein subunit alpha, mitochondrial OS=Mus musculus GN=Etfa PE=1 SV=2	+	15	1590.37	0.000966421	1.83677e+07	1.85128e+07	1.79571e+07	1.90261e+07	2.18283e+07	2.08887e+07	2.04722e+07	2.02658e+07	2.25428e+07	1.0056e+07	1.79571e+07	1.54998e+07	2.63391e+07	1.36568e+07	7.78748e+06	2.81117e+07	44	40	42	41	49	40	39	47
Q99LP6	GRPE1	MOUSE GrpE protein homolog 1, mitochondrial OS=Mus musculus GN=Grpel1 PE=1 SV=1	+	3	145	0.94005	235221	208573	204968	224288	239963	206214	212610	217484	288689	113295	204968	182718	289550	134820	80875.4	301682	3	4	4	4	5	5	3	3
Q99LX0	PARK7	MOUSE Protein deglycase DJ-1 OS=Mus musculus GN=Park7 PE=1 SV=1	+	3	121.48	0.0163833	121681	142411	137312	140984	168680	153827	150393	154211	149340	77356.6	137312	114854	203537	100571	57208.3	213914	4	5	3	3	4	2	2	3
Q99LY9	NDUS5	MOUSE NADH dehydrogenase [ubiquinone] iron-sulfur protein 5 OS=Mus musculus GN=Ndufs5 PE=1 SV=3	+	5	372.97	0.076412	1.95602e+06	1.94176e+06	1.83502e+06	2.08948e+06	2.09388e+06	2.62295e+06	2.93406e+06	2.01592e+06	2.40064e+06	1.05475e+06	1.83502e+06	1.70222e+06	2.52657e+06	1.71486e+06	1.1161e+06	2.79638e+06	5	5	5	5	5	5	5	7
Q99M87	DNJA3	MOUSE DnaJ homolog subfamily A member 3, mitochondrial OS=Mus musculus GN=Dnaja3 PE=1 SV=1	+	8	365.05	0.0146909	154320	158730	164820	163342	180245	190635	200398	167530	189399	86220.9	164820	133068	217492	124635	76229.8	232390	4	7	9	7	7	6	4	12
Q99MN9	PCCB	MOUSE Propionyl-CoA carboxylase beta chain, mitochondrial OS=Mus musculus GN=Pccb PE=1 SV=2	+	15	1080.65	0.0529423	959294	1.00531e+06	1.20854e+06	989925	1.29844e+06	1.18552e+06	1.13153e+06	1.17652e+06	1.17735e+06	546075	1.20854e+06	806451	1.56676e+06	775078	430424	1.63201e+06	19	19	21	21	20	21	18	24
Q99MR8	MCCA	MOUSE Methylcrotonoyl-CoA carboxylase subunit alpha, mitochondrial OS=Mus musculus GN=Mccc1 PE=1 SV=2	+	19	1143.03	0.000699241	1.30116e+06	1.35802e+06	1.42481e+06	1.28278e+06	1.56361e+06	1.55371e+06	1.61379e+06	1.56431e+06	1.59692e+06	737668	1.42481e+06	1.04503e+06	1.88673e+06	1.0158e+06	613872	2.16993e+06	14	22	25	16	23	23	26	21
Q99MU3	DSRAD	MOUSE Double-stranded RNA-specific adenosine deaminase OS=Mus musculus GN=Adar PE=1 SV=2	-	1	13.06	0.378887	42267.9	4185.07	18609.1	8283.92	14226.1	0.883166	9998.64	18151.3	51875.8	2273.3	18609.1	6748.57	17165.9	0.577405	3803.41	25178.5	1	0	0	0	0	0	0	0
Q99N94	RM09	MOUSE 39S ribosomal protein L9, mitochondrial OS=Mus musculus GN=Mrpl9 PE=1 SV=2	+	1	22.6	0.250667	3759.64	3515.2	3941.46	4499.95	3496.35	4843.49	5872.81	4342.35	4614.25	1909.43	3941.46	3665.93	4218.86	3166.63	2233.97	6023.49	0	0	0	0	0	0	1	0
Q99N96	RM01	MOUSE 39S ribosomal protein L1, mitochondrial OS=Mus musculus GN=Mrpl1 PE=1 SV=2	+	2	62.43	0.0105842	1675.68	5125.26	5079.77	6342.82	15419.8	11161.8	11032.9	14135.1	2056.58	2784.01	5079.77	5167.23	18606.3	7297.46	4196.81	19607.5	0	0	3	0	2	1	2	1
Q99NB1	ACS2L	MOUSE Acetyl-coenzyme A synthetase 2-like, mitochondrial OS=Mus musculus GN=Acss1 PE=1 SV=1	+	18	921.26	0.0418893	1.59532e+06	1.97043e+06	2.15682e+06	2.06235e+06	2.49073e+06	2.39473e+06	2.11419e+06	2.42978e+06	1.95795e+06	1.07033e+06	2.15682e+06	1.68012e+06	3.00543e+06	1.56565e+06	804223	3.37047e+06	14	13	17	13	22	16	8	22
Q99NF1	BCDO2	MOUSE Beta,beta-carotene 9',10'-oxygenase OS=Mus musculus GN=Bco2 PE=1 SV=1	-	1	21.37	0.20462	666.163	4320.4	6477.54	4812.49	13026.5	3745.19	4220.14	17348.9	817.589	2346.81	6477.54	3920.54	15718.4	2448.57	1605.31	24065.5	0	0	0	0	1	0	0	0
Q9CPP6	NDUA5	MOUSE NADH dehydrogenase [ubiquinone] 1 alpha subcomplex subunit 5 OS=Mus musculus GN=Ndufa5 PE=1 SV=3	+	4	374.4	0.00587892	1.85777e+06	2.0082e+06	2.04338e+06	2.18543e+06	2.35412e+06	2.4298e+06	2.57171e+06	2.28214e+06	2.28006e+06	1.09084e+06	2.04338e+06	1.78038e+06	2.84059e+06	1.58858e+06	978259	3.16567e+06	12	13	11	12	11	10	16	12
Q9CPQ1	COX6C	MOUSE Cytochrome c oxidase subunit 6C OS=Mus musculus GN=Cox6c PE=1 SV=3	+	1	25.27	0.639576	3.05884e+06	2.87426e+06	2.77196e+06	3.1121e+06	2.94929e+06	3.21149e+06	3.3907e+06	2.65656e+06	3.75414e+06	1.56128e+06	2.77196e+06	2.5353e+06	3.55876e+06	2.09964e+06	1.2898e+06	3.68505e+06	1	1	0	0	0	0	1	0
Q9CPQ3	TOM22	MOUSE Mitochondrial import receptor subunit TOM22 homolog OS=Mus musculus GN=Tomm22 PE=1 SV=3	+	3	212.24	0.103795	90392.3	75384.9	71782.3	88616.5	91508.2	100112	84563.4	93767.4	110939	40948.6	71782.3	72192.3	110418	65452.3	32167.3	130069	2	1	1	3	2	3	4	2
Q9CPQ8	ATP5L	MOUSE ATP synthase subunit g, mitochondrial OS=Mus musculus GN=Atp5l PE=1 SV=1	+	4	183.38	0.501257	5.60615e+06	4.9731e+06	4.69974e+06	5.50455e+06	5.40854e+06	5.4626e+06	5.31661e+06	5.19733e+06	6.88048e+06	2.70135e+06	4.69974e+06	4.48433e+06	6.5262e+06	3.57139e+06	2.0224e+06	7.20948e+06	3	3	4	5	3	4	4	3
Q9CPU2	NDUB2	MOUSE NADH dehydrogenase [ubiquinone] 1 beta subcomplex subunit 2, mitochondrial OS=Mus musculus GN=Ndufb2 PE=1 SV=1	+	1	15.64	0.287953	49490.7	60518.4	61372.2	99637.6	95777.5	118166	49456.2	101883	60740.4	32873.2	61372.2	81170.6	115570	77256	18812.8	141326	0	0	1	0	0	0	0	0
Q9CPU4	MGST3	MOUSE Microsomal glutathione S-transferase 3 OS=Mus musculus GN=Mgst3 PE=1 SV=1	+	5	282.78	0.818204	942736	937837	1.13545e+06	1.04741e+06	1.12161e+06	955471	768679	1.15504e+06	1.15703e+06	509426	1.13545e+06	853278	1.35339e+06	624677	292400	1.60221e+06	7	7	10	9	11	8	6	11
Q9CPV4	GLOD4	MOUSE Glyoxalase domain-containing protein 4 OS=Mus musculus GN=Glod4 PE=1 SV=1	+	1	49.85	0.713975	14282.5	16154	13183.3	11393.2	15727.9	11656.8	14016.8	15775.3	17529.1	8774.76	13183.3	9281.56	18978	7621.11	5331.87	21882.7	1	1	0	1	0	1	0	1
Q9CPX8	QCR10	MOUSE Cytochrome b-c1 complex subunit 10 OS=Mus musculus GN=Uqcr11 PE=3 SV=1	+	2	64.15	0.333492	108127	34561.3	73258.1	34388	52899.9	16420.9	57297.7	34600.5	132706	18773.5	73258.1	28014.5	63831.5	10735.8	21795.6	47996.1	1	0	2	0	0	1	0	2
Q9CPY7	AMPL	MOUSE Cytosol aminopeptidase OS=Mus musculus GN=Lap3 PE=1 SV=3	+	4	181.79	0.874733	42458.2	37336	38133.5	34375.4	49783.1	30299.2	32311.5	46537.7	52109.4	20280.7	38133.5	28004.2	60070.6	19809.3	12291.1	64554.8	3	2	3	1	6	1	2	3
Q9CQ06	RM24	MOUSE 39S ribosomal protein L24, mitochondrial OS=Mus musculus GN=Mrpl24 PE=1 SV=1	+	1	41.1	0.362543	5725.48	6281.01	4763.85	5444.68	5709.44	7066.61	8271.63	4747.83	7026.94	3411.8	4763.85	4435.56	6889.27	4620.08	3146.47	6585.96	0	1	1	0	1	1	1	0
Q9CQ40	RM49	MOUSE 39S ribosomal protein L49, mitochondrial OS=Mus musculus GN=Mrpl49 PE=1 SV=1	+	2	119.69	0.127411	23474.9	18658.6	19197.7	22936.7	26376.2	20742.6	27677.5	23625.3	28811	10135.2	19197.7	18685.6	31826.8	13561.3	10528.3	32771.9	2	3	2	1	1	1	2	1
Q9CQ54	NDUC2	MOUSE NADH dehydrogenase [ubiquinone] 1 subunit C2 OS=Mus musculus GN=Ndufc2 PE=1 SV=1	+	4	194.15	0.0686269	1.95715e+06	1.70805e+06	1.69779e+06	1.75882e+06	1.84495e+06	2.05569e+06	2.05259e+06	1.88469e+06	2.40203e+06	927800	1.69779e+06	1.43284e+06	2.2262e+06	1.34399e+06	780789	2.61434e+06	5	6	5	8	5	4	5	7
Q9CQ62	DECR	MOUSE 2,4-dienoyl-CoA reductase, mitochondrial OS=Mus musculus GN=Decr1 PE=1 SV=1	+	10	753.62	0.229056	5.96611e+06	5.42317e+06	4.97458e+06	5.71481e+06	5.88749e+06	5.80178e+06	5.74229e+06	5.79299e+06	7.32227e+06	2.94583e+06	4.97458e+06	4.65562e+06	7.10413e+06	3.79315e+06	2.18432e+06	8.03575e+06	21	18	20	18	19	21	13	18
Q9CQ69	QCR8	MOUSE Cytochrome b-c1 complex subunit 8 OS=Mus musculus GN=Uqcrq PE=1 SV=3	+	3	88.14	0.95469	1.03053e+06	1.18604e+06	987797	1.23284e+06	1.03982e+06	1.41009e+06	873812	1.19381e+06	1.26478e+06	644248	987797	1.00434e+06	1.25469e+06	921906	332391	1.656e+06	1	2	1	2	1	2	2	3
Q9CQ75	NDUA2	MOUSE NADH dehydrogenase [ubiquinone] 1 alpha subcomplex subunit 2 OS=Mus musculus GN=Ndufa2 PE=1 SV=3	+	3	202.76	0.0300803	1.19521e+06	1.05384e+06	1.0092e+06	1.17554e+06	1.24262e+06	1.33837e+06	1.3449e+06	1.18901e+06	1.4669e+06	572438	1.0092e+06	957662	1.4994e+06	875016	511590	1.64934e+06	5	4	4	5	5	5	4	5
Q9CQ91	NDUA3	MOUSE NADH dehydrogenase [ubiquinone] 1 alpha subcomplex subunit 3 OS=Mus musculus GN=Ndufa3 PE=1 SV=1	+	4	143.15	0.0293189	828829	959877	938277	645813	1.50672e+06	1.02126e+06	1.27445e+06	1.05636e+06	1.01723e+06	521398	938277	526117	1.81808e+06	667690	484791	1.46533e+06	5	2	2	3	5	4	3	3
Q9CQ92	FIS1	MOUSE Mitochondrial fission 1 protein OS=Mus musculus GN=Fis1 PE=1 SV=1	+	2	95.84	0.578442	99541.7	94503.9	78852.4	93387.5	104077	91819.3	93230.5	89608.3	122168	51333.9	78852.4	76079	125585	60030.5	35464.2	124300	2	2	2	1	2	2	1	2
Q9CQA3	SDHB	MOUSE Succinate dehydrogenase [ubiquinone] iron-sulfur subunit, mitochondrial OS=Mus musculus GN=Sdhb PE=1 SV=1	+	13	814.15	0.0319178	5.81488e+06	5.27934e+06	5.17313e+06	5.63067e+06	5.96459e+06	6.10148e+06	6.40722e+06	5.72492e+06	7.13665e+06	2.8677e+06	5.17313e+06	4.58708e+06	7.19715e+06	3.98909e+06	2.43726e+06	7.94133e+06	18	16	16	21	16	17	18	18
Q9CQC7	NDUB4	MOUSE NADH dehydrogenase [ubiquinone] 1 beta subcomplex subunit 4 OS=Mus musculus GN=Ndufb4 PE=1 SV=3	+	4	229.52	0.00465188	1.65935e+06	1.78356e+06	1.74121e+06	1.7876e+06	2.08492e+06	2.08233e+06	2.28073e+06	1.90289e+06	2.03654e+06	968816	1.74121e+06	1.45628e+06	2.51577e+06	1.36141e+06	867573	2.63959e+06	7	7	5	9	6	7	6	6
Q9CQD1	RAB5A	MOUSE Ras-related protein Rab-5A OS=Mus musculus GN=Rab5a PE=1 SV=1	-	2	81.05	0.349517	49030.4	41065.1	47386.9	53622.4	48092	39970.2	37571.9	49585.2	60175.4	22306.3	47386.9	43683.9	58030.1	26132.1	14292.1	68782.2	1	1	1	1	2	1	1	2
Q9CQF4	CF203	MOUSE Uncharacterized protein C6orf203 homolog OS=Mus musculus PE=1 SV=1	-	1	61.53	0.84968	40854.3	45305.7	37308.9	41870.6	38108.3	44010.9	45706.6	39516.1	50140.9	24609.7	37308.9	34110.3	45983.3	28773.9	17386.4	54814.8	1	0	0	0	0	0	0	0
Q9CQH3	NDUB5	MOUSE NADH dehydrogenase [ubiquinone] 1 beta subcomplex subunit 5, mitochondrial OS=Mus musculus GN=Ndufb5 PE=1 SV=1	+	2	109.9	0.42357	1.75811e+06	1.48398e+06	1.46225e+06	1.53948e+06	1.58236e+06	1.63269e+06	1.61771e+06	1.62635e+06	2.15775e+06	806090	1.46225e+06	1.25415e+06	1.90934e+06	1.06744e+06	615366	2.25599e+06	4	2	3	2	3	3	2	3
Q9CQJ8	NDUB9	MOUSE NADH dehydrogenase [ubiquinone] 1 beta subcomplex subunit 9 OS=Mus musculus GN=Ndufb9 PE=1 SV=3	+	4	366.47	0.0922528	1.6831e+06	1.46916e+06	1.72896e+06	1.51277e+06	2.09784e+06	1.9235e+06	1.51931e+06	2.29516e+06	2.06569e+06	798037	1.72896e+06	1.23239e+06	2.53136e+06	1.25757e+06	577933	3.18374e+06	11	11	10	10	14	12	13	12
Q9CQL4	RM20	MOUSE 39S ribosomal protein L20, mitochondrial OS=Mus musculus GN=Mrpl20 PE=1 SV=1	+	1	32.91	0.171294	6314.63	5374.63	5631.53	6384.96	7334.95	6198.41	5955.97	6639.02	7750	2919.46	5631.53	5201.57	8850.69	4052.46	2265.61	9209.31	0	0	0	0	1	1	0	0
Q9CQN1	TRAP1	MOUSE Heat shock protein 75 kDa, mitochondrial OS=Mus musculus GN=Trap1 PE=1 SV=1	+	10	414.36	0.289993	236972	211522	220788	231063	294163	241572	194195	303185	290838	114897	220788	188237	354951	157937	73870.4	420563	2	4	1	7	9	8	1	7
Q9CQN3	TOM6	MOUSE Mitochondrial import receptor subunit TOM6 homolog OS=Mus musculus GN=Tomm6 PE=3 SV=1	+	1	29.16	0.171716	26981.4	20118.8	20437.3	20670.4	22239.4	18044.2	16818.7	19210.3	33114.5	10928.4	20437.3	16839.3	26835.2	11797.1	6397.69	26647.5	2	0	0	0	0	1	0	0
Q9CQN6	TM14C	MOUSE Transmembrane protein 14C OS=Mus musculus GN=Tmem14c PE=1 SV=1	+	1	49.08	0.780132	25088.1	18566.4	24737	18135.1	21760.8	21434.4	19836.1	25465.7	30790.9	10085.2	24737	14773.9	26257.6	14013.6	7545.51	35324.7	1	0	0	0	0	0	0	1
Q9CQQ7	AT5F1	MOUSE ATP synthase F(0) complex subunit B1, mitochondrial OS=Mus musculus GN=Atp5f1 PE=1 SV=1	+	7	420.48	0.682586	4.35566e+06	3.86464e+06	3.36849e+06	3.74312e+06	3.82989e+06	3.97444e+06	4.58892e+06	3.47551e+06	5.34574e+06	2.09924e+06	3.36849e+06	3.04936e+06	4.62133e+06	2.59845e+06	1.74559e+06	4.82105e+06	23	13	12	19	17	12	17	15
Q9CQR4	ACO13	MOUSE Acyl-coenzyme A thioesterase 13 OS=Mus musculus GN=Acot13 PE=1 SV=1	+	5	331.01	0.0463136	2.04398e+06	2.06788e+06	1.99735e+06	2.10639e+06	2.07218e+06	2.39746e+06	2.49922e+06	2.2096e+06	2.5086e+06	1.12326e+06	1.99735e+06	1.71599e+06	2.50039e+06	1.56744e+06	950684	3.06505e+06	10	9	7	9	13	11	10	9
Q9CQV1	TIM16	MOUSE Mitochondrial import inner membrane translocase subunit TIM16 OS=Mus musculus GN=Pam16 PE=1 SV=1	+	1	26.62	0.66354	17110.2	10590.8	20537.9	11347.2	17978.6	11591.2	6757.77	17912.8	20999.5	5752.83	20537.9	9244.11	21693.8	7578.23	2570.61	24847.8	1	0	0	0	0	0	0	0
Q9CQV8	1433B	MOUSE 14-3-3 protein beta/alpha OS=Mus musculus GN=Ywhab PE=1 SV=3	-	1	13.37	0.0621283	1274.86	2412.91	2996.49	2798.04	4371.59	3449.03	4047.52	2973.86	1564.64	1310.67	2996.49	2279.45	5274.97	2254.94	1539.65	4125.2	0	1	0	0	0	0	0	0
Q9CQX2	CYB5B	MOUSE Cytochrome b5 type B OS=Mus musculus GN=Cyb5b PE=1 SV=1	+	2	113.13	0.0248417	70604.1	165107	181589	134356	257241	237456	235138	251731	86653.1	89685.2	181589	109454	310399	155246	89444.8	349189	2	2	3	4	4	3	3	3
Q9CQX8	RT36	MOUSE 28S ribosomal protein S36, mitochondrial OS=Mus musculus GN=Mrps36 PE=1 SV=1	+	5	221.04	0.110071	539652	612243	563035	511138	577112	682942	749527	571125	662320	332566	563035	416403	696371	446501	285114	792236	6	5	4	5	3	5	5	6
Q9CQZ5	NDUA6	MOUSE NADH dehydrogenase [ubiquinone] 1 alpha subcomplex subunit 6 OS=Mus musculus GN=Ndufa6 PE=1 SV=1	+	6	278.16	0.920645	1.60216e+06	1.39517e+06	3.28112e+06	1.58915e+06	1.85341e+06	1.83991e+06	2.07415e+06	1.51341e+06	1.96635e+06	757846	3.28112e+06	1.29461e+06	2.23641e+06	1.20292e+06	788991	2.09933e+06	5	6	6	5	8	4	4	7
Q9CQZ6	NDUB3	MOUSE NADH dehydrogenase [ubiquinone] 1 beta subcomplex subunit 3 OS=Mus musculus GN=Ndufb3 PE=1 SV=1	+	2	57.12	0.14472	1.09669e+06	1.09388e+06	973287	1.1128e+06	1.13073e+06	1.22386e+06	1.27775e+06	1.05057e+06	1.34598e+06	594187	973287	906554	1.3644e+06	800148	486046	1.4573e+06	1	2	1	1	1	2	3	2
Q9CR21	ACPM	MOUSE Acyl carrier protein, mitochondrial OS=Mus musculus GN=Ndufab1 PE=1 SV=1	+	6	289.62	0.267215	2.99024e+06	2.6365e+06	2.30935e+06	2.53458e+06	3.10748e+06	2.82673e+06	2.46193e+06	3.10658e+06	3.66995e+06	1.43213e+06	2.30935e+06	2.06482e+06	3.74964e+06	1.84809e+06	936501	4.3093e+06	8	7	8	8	9	8	6	8
Q9CR24	NUDT8	MOUSE Nucleoside diphosphate-linked moiety X motif 8 OS=Mus musculus GN=Nudt8 PE=1 SV=1	+	1	52.83	0.948763	21922.4	16187.6	17295.5	19423.6	22765.4	16828.7	15900.9	19033.1	26905.6	8792.98	17295.5	15823.6	27469.8	11002.4	6048.6	26401.7	1	1	1	1	2	0	1	1
Q9CR57	RL14	MOUSE 60S ribosomal protein L14 OS=Mus musculus GN=Rpl14 PE=1 SV=3	-	1	49.81	0.466421	10866.8	15239	10135.4	9568.83	11844.7	15018	15538.9	9438.97	13336.9	8277.72	10135.4	7795.33	14292.4	9818.65	5910.87	13093.3	0	1	1	0	1	0	1	1
Q9CR61	NDUB7	MOUSE NADH dehydrogenase [ubiquinone] 1 beta subcomplex subunit 7 OS=Mus musculus GN=Ndufb7 PE=1 SV=3	+	9	492.71	0.0913334	4.41324e+06	4.10113e+06	3.77215e+06	3.97473e+06	4.37011e+06	4.33232e+06	4.66401e+06	4.21244e+06	5.41641e+06	2.22771e+06	3.77215e+06	3.23805e+06	5.27319e+06	2.83243e+06	1.77415e+06	5.84328e+06	19	19	22	20	22	21	15	22
Q9CR62	M2OM	MOUSE Mitochondrial 2-oxoglutarate/malate carrier protein OS=Mus musculus GN=Slc25a11 PE=1 SV=3	+	12	784.23	0.60097	3.76124e+06	2.80409e+06	2.84965e+06	3.06459e+06	3.36093e+06	2.7921e+06	2.68067e+06	3.0414e+06	4.61621e+06	1.52316e+06	2.84965e+06	2.4966e+06	4.05545e+06	1.82545e+06	1.01971e+06	4.21888e+06	18	16	17	15	21	14	11	19
Q9CR68	UCRI	MOUSE Cytochrome b-c1 complex subunit Rieske, mitochondrial OS=Mus musculus GN=Uqcrfs1 PE=1 SV=1	+	12	905.26	0.000377871	6.07412e+06	6.5638e+06	6.76088e+06	6.62404e+06	8.03625e+06	9.25879e+06	9.17103e+06	8.46931e+06	7.45483e+06	3.56541e+06	6.76088e+06	5.39633e+06	9.69692e+06	6.0533e+06	3.48859e+06	1.17482e+07	15	18	20	22	23	18	20	24
Q9CR98	F136A	MOUSE Protein FAM136A OS=Mus musculus GN=Fam136a PE=1 SV=1	+	1	35.57	0.647523	23393	32233	25517.9	27199.9	19112.7	26131.9	33722.9	23940.2	28710.5	17508.7	25517.9	22158.6	23062.3	17084.8	12827.9	33208.6	0	1	1	0	1	1	0	0
Q9CRB9	MIC19	MOUSE MICOS complex subunit Mic19 OS=Mus musculus GN=Chchd3 PE=1 SV=1	+	6	392.85	0.2761	1.23057e+06	1.21307e+06	1.2144e+06	1.192e+06	1.19575e+06	1.48918e+06	1.58902e+06	1.13377e+06	1.51029e+06	658932	1.2144e+06	971073	1.44285e+06	973613	604450	1.57272e+06	6	5	6	5	6	9	7	6
Q9CRD0	OCAD1	MOUSE OCIA domain-containing protein 1 OS=Mus musculus GN=Ociad1 PE=1 SV=1	+	5	280.87	0.00108313	70889.5	59487.3	82285.6	67328.8	105374	118531	100245	114647	87003.4	32313.1	82285.6	54850	127149	77494.1	38132.3	159032	2	2	0	2	3	4	3	5
Q9CWD8	NUBPL	MOUSE Iron-sulfur protein NUBPL OS=Mus musculus GN=Nubpl PE=1 SV=2	+	1	19.59	0.421749	14063.7	11801.8	12592.5	10133	13368.1	8369.35	10069.5	12223.2	17260.5	6410.66	12592.5	8254.92	16130.6	5471.8	3830.36	16955.4	0	0	0	0	0	0	0	0
Q9CWE0	MFR1L	MOUSE Mitochondrial fission regulator 1-like OS=Mus musculus GN=Mtfr1l PE=1 SV=1	+	1	15.33	0.189811	5931.37	6247.61	6072.02	6788.36	7900.32	6636.18	6185.14	6700.45	7279.63	3393.66	6072.02	5530.2	9532.9	4338.67	2352.78	9294.53	0	0	0	1	0	0	0	0
Q9CWG8	NDUF7	MOUSE Protein arginine methyltransferase NDUFAF7, mitochondrial OS=Mus musculus GN=Ndufaf7 PE=1 SV=4	+	1	27.92	0.905261	3710.17	6684.82	4796.91	4907.63	5710.61	5768.96	4010.88	4756.09	4553.53	3631.15	4796.91	3998.04	6890.69	3771.69	1525.71	6597.42	0	0	0	0	0	0	0	0
Q9CWU6	UQCC1	MOUSE Ubiquinol-cytochrome-c reductase complex assembly factor 1 OS=Mus musculus GN=Uqcc1 PE=1 SV=1	+	1	49.52	0.873692	15090.9	14539.6	12555.7	17619.8	16842.4	14424.3	13138.1	14358.6	18521.2	7897.81	12555.7	14354.2	20322.8	9430.43	4997.65	19917.5	1	1	1	1	1	1	1	1
Q9CXD6	MCUR1	MOUSE Mitochondrial calcium uniporter regulator 1 OS=Mus musculus GN=Mcur1 PE=1 SV=1	+	4	146.92	0.400249	46964.5	38305.4	35599.1	48114.2	38563.8	40954.2	38578.7	38384.2	57640	20807.2	35599.1	39196.7	46532.9	26775.5	14675.1	53244.7	1	2	0	1	3	1	0	1
Q9CXI0	COQ5	MOUSE 2-methoxy-6-polyprenyl-1,4-benzoquinol methylase, mitochondrial OS=Mus musculus GN=Coq5 PE=1 SV=2	+	4	160.04	0.58975	58349.7	50340.2	50963.5	57501.6	68874.9	60903.2	44183.3	58532.1	71613.2	27344.5	50963.5	46844.2	83107.7	39817.9	16807	81192.8	3	1	2	3	4	2	0	4
Q9CXJ4	ABCB8	MOUSE ATP-binding cassette sub-family B member 8, mitochondrial OS=Mus musculus GN=Abcb8 PE=1 SV=1	+	3	170.6	0.59406	101197	85200.5	105340	87390.6	94343.8	94059.4	103571	98248.1	124200	46280.3	105340	71193.5	113840	61495.1	39397.6	136285	1	3	2	1	4	3	1	2
Q9CXT8	MPPB	MOUSE Mitochondrial-processing peptidase subunit beta OS=Mus musculus GN=Pmpcb PE=1 SV=1	+	4	213.29	0.741772	52849.4	53108.9	53860	53088.3	75516.6	46614.6	45028.6	59811	64862.6	28848.4	53860	43248.8	91121.9	30476.2	17128.5	82966.9	3	2	0	2	2	1	0	2
Q9CXV1	DHSD	MOUSE Succinate dehydrogenase [ubiquinone] cytochrome b small subunit, mitochondrial OS=Mus musculus GN=Sdhd PE=1 SV=2	+	2	143.76	0.456366	459418	325209	385108	414444	384660	312096	276203	465863	563848	176651	385108	337630	464149	204045	105065	646222	3	3	3	3	2	3	3	3
Q9CXW4	RL11	MOUSE 60S ribosomal protein L11 OS=Mus musculus GN=Rpl11 PE=1 SV=4	-	1	46.39	0.428686	32077.8	26846.1	27601.5	21974.9	24048	25065.8	21589.6	28788	39369.4	14582.6	27601.5	17902	29017.4	16387.8	8212.52	39933.2	0	0	1	0	1	0	0	1
Q9CXZ1	NDUS4	MOUSE NADH dehydrogenase [ubiquinone] iron-sulfur protein 4, mitochondrial OS=Mus musculus GN=Ndufs4 PE=1 SV=3	+	5	272.41	0.341288	2.0527e+06	2.75655e+06	1.95615e+06	2.06053e+06	2.04334e+06	3.09804e+06	3.63972e+06	1.99585e+06	2.51929e+06	1.49734e+06	1.95615e+06	1.67863e+06	2.46559e+06	2.02547e+06	1.38452e+06	2.76855e+06	4	5	3	3	4	6	4	3
Q9CYR0	SSBP	MOUSE Single-stranded DNA-binding protein, mitochondrial OS=Mus musculus GN=Ssbp1 PE=1 SV=1	+	2	112.73	0.0157125	44482.3	43682.3	47962.7	43373.7	46752.1	53856.1	51059.7	53007.8	54593.6	23727.9	47962.7	35334.7	56413.3	35210.6	19422.7	73529.7	1	1	3	1	0	1	1	1
Q9CZ13	QCR1	MOUSE Cytochrome b-c1 complex subunit 1, mitochondrial OS=Mus musculus GN=Uqcrc1 PE=1 SV=2	+	26	2416.25	0.00238987	2.56217e+07	2.55464e+07	2.40514e+07	2.52203e+07	2.80507e+07	2.98266e+07	2.84484e+07	2.71751e+07	3.14458e+07	1.38766e+07	2.40514e+07	2.0546e+07	3.38473e+07	1.95003e+07	1.08216e+07	3.76959e+07	99	84	105	97	120	96	89	127
Q9CZ42	NNRD	MOUSE ATP-dependent (S)-NAD(P)H-hydrate dehydratase OS=Mus musculus GN=Naxd PE=1 SV=1	-	2	114.81	0.653166	22322.2	18287.6	18062.7	17665	19948	18485	18781.7	21162.9	27396.3	9933.72	18062.7	14391	24070.3	12085.3	7144.4	29356.1	4	1	2	1	2	2	2	2
Q9CZ83	RM55	MOUSE 39S ribosomal protein L55, mitochondrial OS=Mus musculus GN=Mrpl55 PE=1 SV=1	+	1	36.13	0.82573	9557.08	8620.9	8618.19	9863.31	14389.9	5977.77	11048	8772.65	11729.5	4682.81	8618.19	8035.24	17363.5	3908.21	4202.57	12169	1	2	2	1	1	0	1	0
Q9CZB0	C560	MOUSE Succinate dehydrogenase cytochrome b560 subunit, mitochondrial OS=Mus musculus GN=Sdhc PE=1 SV=1	+	3	138.96	0.372929	794176	338460	478352	437495	538149	267631	269268	521744	974699	183849	478352	356409	649356	174974	102428	723738	4	2	2	2	2	2	1	4
Q9CZL5	PHS2	MOUSE Pterin-4-alpha-carbinolamine dehydratase 2 OS=Mus musculus GN=Pcbd2 PE=1 SV=2	+	1	47.42	0.961015	14931.7	9993.51	12161.7	9449.4	13330.1	9372.55	11565.3	11565.5	18325.9	5428.41	12161.7	7698.04	16084.7	6127.68	4399.34	16043.1	1	1	0	0	1	0	0	1
Q9CZN8	GATA	MOUSE Glutamyl-tRNA(Gln) amidotransferase subunit A, mitochondrial OS=Mus musculus GN=Qrsl1 PE=1 SV=1	+	1	14.75	0.053022	20924	79391.4	66324.2	68843.7	116608	165775	192054	74481	25680.2	43124.9	66324.2	56084.1	140705	108382	73055.9	103316	0	0	0	0	0	0	0	1
Q9CZR8	EFTS	MOUSE Elongation factor Ts, mitochondrial OS=Mus musculus GN=Tsfm PE=1 SV=1	+	6	431.78	0.038966	175389	178256	162908	168965	217956	180138	182197	203655	215257	96827.6	162908	137649	262996	117772	69306.5	282500	5	6	8	7	9	7	6	8
Q9CZS1	AL1B1	MOUSE Aldehyde dehydrogenase X, mitochondrial OS=Mus musculus GN=Aldh1b1 PE=1 SV=1	+	3	144.41	0.0205106	31257.6	31027.2	25353.7	35156.5	42529.9	34135.7	40773	44128.9	38362.7	16853.8	25353.7	28640.5	51318.6	22317.5	15509.7	61213.5	2	0	0	1	1	2	0	2
Q9CZU6	CISY	MOUSE Citrate synthase, mitochondrial OS=Mus musculus GN=Cs PE=1 SV=1	+	14	718.91	0.0444881	1.11835e+07	1.04785e+07	1.0163e+07	1.15431e+07	1.18917e+07	1.22063e+07	1.13862e+07	1.16043e+07	1.37256e+07	5.69186e+06	1.0163e+07	9.40371e+06	1.43491e+07	7.98037e+06	4.33123e+06	1.60969e+07	20	14	17	19	15	18	16	29
Q9CZW5	TOM70	MOUSE Mitochondrial import receptor subunit TOM70 OS=Mus musculus GN=Tomm70 PE=1 SV=2	-	1	30.39	0.0836722	4330.62	2839.78	3458.56	2941.79	2868.63	1728.44	1641.07	3115.99	5315.02	1542.55	3458.56	2396.55	3461.42	1130.04	624.25	4322.35	0	0	0	0	0	0	0	1
Q9CZX8	RS19	MOUSE 40S ribosomal protein S19 OS=Mus musculus GN=Rps19 PE=1 SV=3	-	1	52.16	0.69496	15305.4	14016.6	17412	24333.1	21331.7	15176	8734.24	21514.8	18784.4	7613.72	17412	19823.2	25739.9	9921.9	3322.44	29844.3	0	0	0	0	1	0	0	0
Q9D023	MPC2	MOUSE Mitochondrial pyruvate carrier 2 OS=Mus musculus GN=Mpc2 PE=1 SV=1	+	2	79.3	0.294888	539412	454497	449310	494837	455925	474446	458565	448774	662025	246880	449310	403124	550141	310188	174435	622517	4	4	4	4	4	3	3	4
Q9D051	ODPB	MOUSE Pyruvate dehydrogenase E1 component subunit beta, mitochondrial OS=Mus musculus GN=Pdhb PE=1 SV=1	+	16	1098.54	0.0681375	1.21121e+07	1.23843e+07	1.12456e+07	1.20163e+07	1.27817e+07	1.36674e+07	1.45659e+07	1.20248e+07	1.48654e+07	6.72709e+06	1.12456e+07	9.78921e+06	1.5423e+07	8.93562e+06	5.54076e+06	1.66802e+07	29	24	32	26	30	29	25	32
Q9D0G0	RT30	MOUSE 28S ribosomal protein S30, mitochondrial OS=Mus musculus GN=Mrps30 PE=1 SV=1	+	1	19.76	0.016074	16047.4	14516.6	14716.2	13876.2	12574.1	12350.7	13737	11179.2	19695.1	7885.3	14716.2	11304.4	15172.5	8074.76	5225.46	15507.3	1	0	0	1	0	0	0	1
Q9D0K2	SCOT1	MOUSE Succinyl-CoA:3-ketoacid coenzyme A transferase 1, mitochondrial OS=Mus musculus GN=Oxct1 PE=1 SV=1	+	20	1509.45	0.00187919	5.14784e+06	5.55145e+06	5.54349e+06	5.93159e+06	7.75945e+06	6.84326e+06	6.69793e+06	6.79043e+06	6.31799e+06	3.01551e+06	5.54349e+06	4.83222e+06	9.36292e+06	4.47406e+06	2.54784e+06	9.41935e+06	37	49	43	48	75	54	50	67
Q9D0L4	ADCK1	MOUSE Uncharacterized aarF domain-containing protein kinase 1 OS=Mus musculus GN=Adck1 PE=1 SV=1	+	5	121.85	0.0430012	33254.7	32996.8	34575.5	34603.7	51272.8	42189.1	33489.6	50434.7	40813.8	17923.6	34575.5	28190.2	61868.2	27582.8	12739.2	69960.6	2	0	0	0	2	0	0	1
Q9D0M3	CY1	MOUSE Cytochrome c1, heme protein, mitochondrial OS=Mus musculus GN=Cyc1 PE=1 SV=1	+	9	702.38	1.07398e-05	7.84856e+06	7.98457e+06	7.82822e+06	7.56768e+06	9.52734e+06	9.72793e+06	9.4867e+06	9.28646e+06	9.63262e+06	4.33716e+06	7.82822e+06	6.16508e+06	1.14961e+07	6.36003e+06	3.60867e+06	1.28817e+07	18	17	16	15	19	20	17	24
Q9D0M5	DYL2	MOUSE Dynein light chain 2, cytoplasmic OS=Mus musculus GN=Dynll2 PE=1 SV=1	-	1	36.72	0.810495	19996	24914.9	18410.3	18692.1	15818.3	21018.1	23619.8	19563.5	24541.3	13533.6	18410.3	15227.7	19087.1	13741.4	8984.8	27137.4	0	1	0	1	0	1	1	0
Q9D0Q7	RM45	MOUSE 39S ribosomal protein L45, mitochondrial OS=Mus musculus GN=Mrpl45 PE=1 SV=1	+	2	78.58	0.365731	13416.2	14938.8	10934.8	20127.4	19543	16541.9	15865.8	14868.9	16465.8	8114.67	10934.8	16397	23581.5	10814.9	6035.24	20625.4	0	1	1	2	0	0	0	1
Q9D0S9	HINT2	MOUSE Histidine triad nucleotide-binding protein 2, mitochondrial OS=Mus musculus GN=Hint2 PE=1 SV=1	+	3	192.94	0.177304	475257	496878	463053	495880	629394	510178	458489	565435	583287	269901	463053	403973	759457	333549	174406	784343	7	4	4	5	5	3	7	7
Q9D172	ES1	MOUSE ES1 protein homolog, mitochondrial OS=Mus musculus GN=D10Jhu81e PE=1 SV=1	+	9	466.94	0.412884	3.38717e+06	3.14954e+06	3.32489e+06	3.38576e+06	3.51258e+06	3.37056e+06	3.25102e+06	3.3872e+06	4.15711e+06	1.71081e+06	3.32489e+06	2.75824e+06	4.23844e+06	2.20364e+06	1.23666e+06	4.69855e+06	13	10	11	14	16	12	9	13
Q9D173	TOM7	MOUSE Mitochondrial import receptor subunit TOM7 homolog OS=Mus musculus GN=Tomm7 PE=3 SV=1	+	1	34.78	0.0785636	9218.46	19646.5	33401.8	20251.2	32014.8	42768.1	28464.4	33370.7	11313.9	10671.9	33401.8	16497.8	38630.6	27961.4	10827.6	46290.2	0	0	1	0	1	0	0	1
Q9D1G3	HHATL	MOUSE Protein-cysteine N-palmitoyltransferase HHAT-like protein OS=Mus musculus GN=Hhatl PE=1 SV=2	-	3	134.83	0.807452	26589.1	20160.6	21719.4	23183.8	24887	22603.5	19927.4	26238	32633.1	10951.1	21719.4	18886.9	30029.8	14777.9	7580.25	36396.1	2	1	1	1	1	1	1	3
Q9D1I5	MCEE	MOUSE Methylmalonyl-CoA epimerase, mitochondrial OS=Mus musculus GN=Mcee PE=1 SV=1	+	3	131.52	0.65811	127220	118330	116725	134092	139079	114073	111755	119036	156138	64276.3	116725	109239	167819	74580	42510.6	165121	3	3	3	2	2	3	3	2
Q9D1I6	RM14	MOUSE 39S ribosomal protein L14, mitochondrial OS=Mus musculus GN=Mrpl14 PE=1 SV=1	+	1	64.57	0.18989	4057.9	1928.2	2047.27	1851.94	4297.91	3065.96	2416.43	3438.73	4980.3	1047.38	2047.27	1508.7	5186.06	2004.49	919.191	4770.03	1	0	0	0	0	0	0	0
Q9D1L0	CHCH2	MOUSE Coiled-coil-helix-coiled-coil-helix domain-containing protein 2 OS=Mus musculus GN=Chchd2 PE=2 SV=1	+	2	98.18	0.81197	42295.5	50383.6	45489	51454.8	40536.8	65749.1	42692	38481.6	51909.7	27368	45489	41918.1	48913.6	42986.1	16239.7	53379.8	2	1	4	1	2	1	0	1
Q9D1N9	RM21	MOUSE 39S ribosomal protein L21, mitochondrial OS=Mus musculus GN=Mrpl21 PE=1 SV=1	+	1	47.39	0.00371524	4091.5	4165.94	3582.39	4218.1	4747.37	6112.57	5257.34	5705.85	5021.53	2262.91	3582.39	3436.31	5728.4	3996.34	1999.85	7914.88	0	0	1	0	0	0	1	0
Q9D273	MMAB	MOUSE Cob(I)yrinic acid a,c-diamide adenosyltransferase, mitochondrial OS=Mus musculus GN=Mmab PE=1 SV=1	+	3	117.36	0.145147	59656.2	51154.7	52776.2	52539.3	50009.6	51217.5	41267.5	52119.8	73216.7	27786.9	52776.2	42801.6	60343.9	33485.5	15697.9	72298	1	2	2	1	1	1	1	1
Q9D2G2	ODO2	MOUSE Dihydrolipoyllysine-residue succinyltransferase component of 2-oxoglutarate dehydrogenase complex, mitochondrial OS=Mus musculus GN=Dlst PE=1 SV=1	+	15	909.97	0.00144262	4.74932e+06	5.11607e+06	4.95955e+06	4.85544e+06	5.59547e+06	5.60789e+06	5.76732e+06	5.33714e+06	5.82889e+06	2.77901e+06	4.95955e+06	3.95553e+06	6.75175e+06	3.66638e+06	2.19385e+06	7.40341e+06	23	20	21	23	21	24	22	22
Q9D2N4	DTNA	MOUSE Dystrobrevin alpha OS=Mus musculus GN=Dtna PE=1 SV=2	-	1	15.03	0.55186	837.353	1095.67	937.139	1284.35	752.129	1347.3	1950.3	985.998	1027.69	595.158	937.139	1046.31	907.554	880.853	741.879	1367.73	0	0	1	0	1	0	0	0
Q9D2R6	COA3	MOUSE Cytochrome c oxidase assembly factor 3 homolog, mitochondrial OS=Mus musculus GN=Coa3 PE=1 SV=1	+	1	28.97	0.263874	44505.5	37730.5	36523	39692.9	40317.4	43486	44039.1	40249	54622	20494.9	36523	32336.2	48648.8	28430.7	16752.1	55831.4	1	1	0	0	0	0	0	1
Q9D3D9	ATPD	MOUSE ATP synthase subunit delta, mitochondrial OS=Mus musculus GN=Atp5d PE=1 SV=1	+	2	219.5	0.480067	2.02904e+06	2.0894e+06	2.04932e+06	2.23395e+06	2.02167e+06	2.79001e+06	2.7322e+06	1.77546e+06	2.49026e+06	1.13495e+06	2.04932e+06	1.8199e+06	2.43945e+06	1.82408e+06	1.03931e+06	2.46283e+06	5	5	5	5	5	5	4	5
Q9D404	OXSM	MOUSE 3-oxoacyl-[acyl-carrier-protein] synthase, mitochondrial OS=Mus musculus GN=Oxsm PE=1 SV=1	+	3	153.3	0.0463029	53615.9	44843	70374.6	48606.4	83421.6	67733.2	61301.3	91870.7	65803.3	24358.4	70374.6	39597.6	100660	44283.3	23318.6	127438	1	3	2	2	5	4	4	5
Q9D5T0	ATAD1	MOUSE ATPase family AAA domain-containing protein 1 OS=Mus musculus GN=Atad1 PE=1 SV=1	+	3	110.92	0.0553089	91873.5	85496.9	83561	80668.5	90376.2	103947	110008	89291.6	112757	46441.3	83561	65717.3	109052	67959.8	41846.1	123861	2	1	1	1	1	3	2	1
Q9D6J5	NDUB8	MOUSE NADH dehydrogenase [ubiquinone] 1 beta subcomplex subunit 8, mitochondrial OS=Mus musculus GN=Ndufb8 PE=1 SV=1	+	7	425.52	1.85311e-05	2.24908e+06	2.16615e+06	2.41596e+06	2.31877e+06	3.21218e+06	3.0449e+06	3.11967e+06	3.11681e+06	2.76032e+06	1.17664e+06	2.41596e+06	1.88901e+06	3.87597e+06	1.99073e+06	1.1867e+06	4.32348e+06	9	12	12	10	11	10	11	16
Q9D6J6	NDUV2	MOUSE NADH dehydrogenase [ubiquinone] flavoprotein 2, mitochondrial OS=Mus musculus GN=Ndufv2 PE=1 SV=2	+	9	823.46	0.00358808	4.32022e+06	3.94713e+06	3.8406e+06	4.06689e+06	4.47174e+06	4.74861e+06	4.61193e+06	4.57659e+06	5.30225e+06	2.14405e+06	3.8406e+06	3.31312e+06	5.39581e+06	3.10459e+06	1.75434e+06	6.34842e+06	13	14	14	18	15	14	17	14
Q9D6M3;Q9DB41	GHC1	MOUSE Mitochondrial glutamate carrier 1 OS=Mus musculus GN=Slc25a22 PE=1 SV=1	+	2	122.55	0.358693	41852.1	30451.9	30098.8	36572.3	41216.9	40939.7	29753.9	45154.1	51365.6	16541.3	30098.8	29793.9	49734.3	26766	11318.2	62635.5	2	0	4	2	2	2	1	2
Q9D6P8	CALL3	MOUSE Calmodulin-like protein 3 OS=Mus musculus GN=Calml3 PE=2 SV=1	-	1	28.48	0.118474	5349.09	5789.95	9728.8	7505.05	4854.18	5140.08	2697.74	6366.56	6564.99	3145.06	9728.8	6114.06	5857.28	3360.53	1026.2	8831.38	0	0	0	0	1	1	0	0
Q9D6R2	IDH3A	MOUSE Isocitrate dehydrogenase [NAD] subunit alpha, mitochondrial OS=Mus musculus GN=Idh3a PE=1 SV=1	+	16	1029.24	0.255941	8.85893e+06	8.278e+06	7.9243e+06	8.67106e+06	9.65049e+06	8.5486e+06	8.50318e+06	8.72188e+06	1.08727e+07	4.49655e+06	7.9243e+06	7.06396e+06	1.16447e+07	5.58899e+06	3.23455e+06	1.20986e+07	27	22	22	24	24	25	21	28
Q9D6S7	RRFM	MOUSE Ribosome-recycling factor, mitochondrial OS=Mus musculus GN=Mrrf PE=1 SV=1	+	4	207.77	0.731337	204426	169040	180413	172036	192184	166198	172629	180228	250894	91821.2	180413	140150	231898	108658	65666.7	250003	5	3	3	3	4	5	3	2
Q9D6U8	F162A	MOUSE Protein FAM162A OS=Mus musculus GN=Fam162a PE=1 SV=1	+	5	380.83	0.109005	534219	492494	473247	516836	536610	551681	558157	505438	655652	267520	473247	421045	647499	360683	212319	701119	8	6	8	7	7	7	8	8
Q9D6Y7	MSRA	MOUSE Mitochondrial peptide methionine sulfoxide reductase OS=Mus musculus GN=Msra PE=1 SV=1	+	1	47.84	0.451707	10438.2	13074.8	9821.02	10424.3	11548.2	10481.1	15416.3	10654.2	12811	7102.13	9821.02	8492.28	13934.6	6852.45	5864.23	14779	1	1	1	0	0	1	1	1
Q9D7B6	ACAD8	MOUSE Isobutyryl-CoA dehydrogenase, mitochondrial OS=Mus musculus GN=Acad8 PE=1 SV=2	+	6	341.15	0.00564526	195413	179163	188767	188657	212790	218408	200997	227929	239832	97320.1	188767	153691	256763	142793	76457.7	316172	3	5	4	4	5	4	2	3
Q9D7J4	COX20	MOUSE Cytochrome c oxidase protein 20 homolog OS=Mus musculus GN=Cox20 PE=1 SV=1	+	1	45.5	0.0250869	83749.6	75231.7	72302.9	74879.6	91832.9	84412.2	83654.2	83611.4	102787	40865.3	72302.9	61001.3	110810	55187.8	31821.4	115982	1	0	1	1	1	0	1	0
Q9D7J9	ECHD3	MOUSE Enoyl-CoA hydratase domain-containing protein 3, mitochondrial OS=Mus musculus GN=Echdc3 PE=1 SV=1	+	3	135.87	0.189877	87993.5	81311.6	75518.5	79442.7	78190.4	77168.8	75517.5	77642.1	107995	44167.9	75518.5	64718.7	94348.3	50452.2	28726.3	107701	2	2	3	3	2	4	4	3
Q9D7N3	RT09	MOUSE 28S ribosomal protein S9, mitochondrial OS=Mus musculus GN=Mrps9 PE=1 SV=3	+	1	19.05	0.00351114	2370.21	2207.13	2496.16	2630.82	3008.23	2832.41	3102.72	2880.33	2908.98	1198.9	2496.16	2143.22	3629.87	1851.8	1180.25	3995.45	0	0	0	0	0	1	0	1
Q9D7P6	ISCU	MOUSE Iron-sulfur cluster assembly enzyme ISCU, mitochondrial OS=Mus musculus GN=Iscu PE=1 SV=1	+	1	38.72	0.0742117	16078	17373	14253.8	16798.6	19196.5	20130.9	20494.6	15859.1	19732.7	9436.88	14253.8	13685.2	23163.4	13161.4	7795.98	21998.9	1	1	0	1	1	0	2	1
Q9D855	QCR7	MOUSE Cytochrome b-c1 complex subunit 7 OS=Mus musculus GN=Uqcrb PE=1 SV=3	+	5	190.69	0.137888	2.32746e+06	2.14737e+06	2.27748e+06	2.65294e+06	2.31223e+06	3.38678e+06	2.92936e+06	2.52449e+06	2.85651e+06	1.16644e+06	2.27748e+06	2.16124e+06	2.79005e+06	2.21424e+06	1.11431e+06	3.50185e+06	4	7	4	5	4	4	4	4
Q9D880	TIM50	MOUSE Mitochondrial import inner membrane translocase subunit TIM50 OS=Mus musculus GN=Timm50 PE=1 SV=1	+	4	259.7	0.1806	138406	124112	112876	123384	129680	139927	145797	125480	169867	67416.9	112876	100516	156478	91482.9	55460	174060	5	6	4	4	3	5	4	4
Q9D8B4	NDUAB	MOUSE NADH dehydrogenase [ubiquinone] 1 alpha subcomplex subunit 11 OS=Mus musculus GN=Ndufa11 PE=1 SV=2	+	5	335.66	0.61975	1.90987e+06	1.50653e+06	2.02654e+06	1.80856e+06	2.19417e+06	1.73326e+06	1.47278e+06	2.49235e+06	2.344e+06	818335	2.02654e+06	1.47336e+06	2.64759e+06	1.13319e+06	560235	3.45726e+06	5	5	8	7	9	9	7	9
Q9D8S9	BOLA1	MOUSE BolA-like protein 1 OS=Mus musculus GN=Bola1 PE=1 SV=1	+	1	48.25	0.426681	4205.62	4515.63	4750.38	5334.11	4938.66	4461.33	5715.66	4878.68	5161.6	2452.86	4750.38	4345.48	5959.22	2916.78	2174.2	6767.46	1	1	1	1	0	0	0	1
Q9D8Y1	T126A	MOUSE Transmembrane protein 126A OS=Mus musculus GN=Tmem126a PE=1 SV=1	+	2	72.28	0.415789	56990.4	49367.8	45550.1	53109.7	57023.4	50962.9	50930.8	56106.8	69944.9	26816.3	45550.1	43266.3	68807.1	33319	19373.7	77828.5	1	0	1	1	2	1	1	1
Q9DB15	RM12	MOUSE 39S ribosomal protein L12, mitochondrial OS=Mus musculus GN=Mrpl12 PE=1 SV=2	+	5	148.42	0.000320332	228701	229729	256332	252504	344635	327805	305729	316548	280687	124787	256332	205705	415853	214316	116297	439100	4	2	2	4	1	3	3	5
Q9DB20	ATPO	MOUSE ATP synthase subunit O, mitochondrial OS=Mus musculus GN=Atp5o PE=1 SV=1	+	11	841.71	0.910121	1.09495e+07	9.46459e+06	7.89439e+06	1.09003e+07	1.00734e+07	1.07309e+07	1.03878e+07	8.30959e+06	1.34385e+07	5.1411e+06	7.89439e+06	8.88005e+06	1.21551e+07	7.01573e+06	3.95144e+06	1.15266e+07	26	15	20	20	21	20	17	18
Q9DB60	PGFS	MOUSE Prostamide/prostaglandin F synthase OS=Mus musculus GN=Fam213b PE=1 SV=1	-	2	50.51	0.0678792	22095.2	24117.7	18685.1	25252.2	19692.5	18553.7	16232	20296.8	27117.7	13100.6	18685.1	20571.9	23762	12130.2	6174.54	28154.8	0	1	1	1	1	0	0	1
Q9DB70	FUND1	MOUSE FUN14 domain-containing protein 1 OS=Mus musculus GN=Fundc1 PE=1 SV=1	+	1	74.98	0.943998	1808.58	3710.57	4589.96	3665.12	4441.62	2215.8	2183.16	5769.66	2219.68	2015.55	4589.96	2985.83	5359.47	1448.67	830.457	8003.38	3	0	3	1	1	0	0	1
Q9DB77;Q6R891	QCR2	MOUSE Cytochrome b-c1 complex subunit 2, mitochondrial OS=Mus musculus GN=Uqcrc2 PE=1 SV=1	+	25	1876.58	0.167857	1.86131e+07	1.5335e+07	1.5698e+07	1.72927e+07	1.8039e+07	1.81524e+07	1.79705e+07	1.75146e+07	2.28441e+07	8.32988e+06	1.5698e+07	1.40877e+07	2.17667e+07	1.18678e+07	6.83586e+06	2.42954e+07	49	36	41	39	48	41	36	45
Q9DBG5	PLIN3	MOUSE Perilipin-3 OS=Mus musculus GN=Plin3 PE=1 SV=1	-	1	13.84	0.339091	663.597	2102.27	1482.53	1364.64	1769.89	814.379	390.62	974.72	814.439	1141.94	1482.53	1111.71	2135.63	532.433	148.589	1352.08	0	0	0	0	1	0	0	0
Q9DBG6	RPN2	MOUSE Dolichyl-diphosphooligosaccharide--protein glycosyltransferase subunit 2 OS=Mus musculus GN=Rpn2 PE=1 SV=1	-	2	53.83	0.313946	18177.6	25864.6	12043.5	22455.2	15423.5	18442.9	17465.3	9588.05	22309.5	14049.5	12043.5	18293.3	18610.7	12057.8	6643.65	13300.1	1	2	1	1	1	2	2	1
Q9DBL1	ACDSB	MOUSE Short/branched chain specific acyl-CoA dehydrogenase, mitochondrial OS=Mus musculus GN=Acadsb PE=1 SV=1	+	10	613.75	0.0217643	440366	406853	382654	467137	506666	461985	493262	535106	540465	221000	382654	380557	611368	302041	187633	742272	8	10	11	11	12	13	7	12
Q9DBW0	CP4V2	MOUSE Cytochrome P450 4V2 OS=Mus musculus GN=Cyp4v2 PE=1 SV=1	-	1	15.25	0.383376	5208.12	14162.9	6071.14	14589.1	16500.7	14083.6	15611.6	6620.11	6391.98	7693.19	6071.14	11885.1	19910.5	9207.69	5938.54	9183.09	0	0	0	0	0	0	1	0
Q9DC07	LNEBL	MOUSE LIM zinc-binding domain-containing Nebulette OS=Mus musculus GN=Nebl PE=1 SV=1	-	1	13.54	0.128967	5117.25	9544.12	7354.37	6455.71	3638.84	5752.44	6584.35	4611	6280.45	5184.3	7354.37	5259.2	4390.8	3760.89	2504.64	6396.15	0	0	0	0	0	0	0	1
Q9DC61	MPPA	MOUSE Mitochondrial-processing peptidase subunit alpha OS=Mus musculus GN=Pmpca PE=1 SV=1	+	2	159.11	0.599204	45135.8	37625.7	43734.2	46338.8	45955.7	41073.1	43900.3	46942.1	55395.6	20438	43734.2	37750.3	55452.4	26853.2	16699.3	65115.7	3	2	3	3	2	2	2	3
Q9DC69	NDUA9	MOUSE NADH dehydrogenase [ubiquinone] 1 alpha subcomplex subunit 9, mitochondrial OS=Mus musculus GN=Ndufa9 PE=1 SV=2	+	14	1005.86	0.00372537	1.60379e+06	1.86687e+06	2.14914e+06	1.98805e+06	3.66765e+06	2.87776e+06	2.49319e+06	3.19823e+06	1.96835e+06	1.01407e+06	2.14914e+06	1.61958e+06	4.42556e+06	1.88145e+06	948390	4.43642e+06	18	20	21	21	23	19	20	23
Q9DC70	NDUS7	MOUSE NADH dehydrogenase [ubiquinone] iron-sulfur protein 7, mitochondrial OS=Mus musculus GN=Ndufs7 PE=1 SV=1	+	3	270.69	0.242033	1.5769e+06	1.45768e+06	1.33777e+06	1.4635e+06	1.46607e+06	1.60026e+06	1.70479e+06	1.46028e+06	1.93534e+06	791803	1.33777e+06	1.19225e+06	1.76902e+06	1.04624e+06	648488	2.02562e+06	8	6	7	6	5	7	7	7
Q9DCC8	TOM20	MOUSE Mitochondrial import receptor subunit TOM20 homolog OS=Mus musculus GN=Tomm20 PE=1 SV=1	+	1	45.74	0.976282	43417.6	45847.2	39261.6	45185.8	43099.8	44293	48902.8	38119.3	53286.8	24903.9	39261.6	36811	52006.3	28958.3	18602.3	52877.2	0	0	1	1	2	1	0	1
Q9DCJ5	NDUA8	MOUSE NADH dehydrogenase [ubiquinone] 1 alpha subcomplex subunit 8 OS=Mus musculus GN=Ndufa8 PE=1 SV=3	+	6	422.17	0.137408	2.8691e+06	2.85444e+06	2.68823e+06	2.86542e+06	2.97952e+06	3.43253e+06	4.08484e+06	2.75723e+06	3.52127e+06	1.55051e+06	2.68823e+06	2.33434e+06	3.59523e+06	2.24415e+06	1.55384e+06	3.82469e+06	10	11	11	8	11	10	10	13
Q9DCM0	ETHE1	MOUSE Persulfide dioxygenase ETHE1, mitochondrial OS=Mus musculus GN=Ethe1 PE=1 SV=2	+	2	51	0.516713	68948	57507.7	62119.6	75578	67288.5	62156.5	56338	64959.3	84620.6	31237.8	62119.6	61570.3	81193.5	40637.3	21430.5	90108.4	1	0	0	1	1	0	0	0
Q9DCM2	GSTK1	MOUSE Glutathione S-transferase kappa 1 OS=Mus musculus GN=Gstk1 PE=1 SV=3	+	6	459.49	0.479133	827523	630509	667965	734891	788122	773254	640696	844908	1.01563e+06	342488	667965	598686	950985	505546	243716	1.17201e+06	7	8	6	9	8	8	9	7
Q9DCN2	NB5R3	MOUSE NADH-cytochrome b5 reductase 3 OS=Mus musculus GN=Cyb5r3 PE=1 SV=3	+	2	98.28	0.958978	46168.4	39247.1	41468.1	45387.4	43981.2	45720.7	38601.6	43439.9	56663	21318.8	41468.1	36975.3	53069.8	29891.7	14683.7	60257.7	2	1	1	2	2	1	0	2
Q9DCS3	MECR	MOUSE Trans-2-enoyl-CoA reductase, mitochondrial OS=Mus musculus GN=Mecr PE=1 SV=2	+	3	129.27	0.426212	89222.6	75272.3	83113.7	81223.1	96663	81661.6	78565.6	89139.8	109504	40887.4	83113.7	66169.1	116638	53389.6	29885.8	123650	0	1	2	2	2	2	1	2
Q9DCS9	NDUBA	MOUSE NADH dehydrogenase [ubiquinone] 1 beta subcomplex subunit 10 OS=Mus musculus GN=Ndufb10 PE=1 SV=3	+	10	743.58	0.0920169	3.27531e+06	2.55766e+06	3.04332e+06	3.17707e+06	3.60742e+06	3.43475e+06	3.07736e+06	3.65247e+06	4.01982e+06	1.3893e+06	3.04332e+06	2.58823e+06	4.35289e+06	2.24561e+06	1.1706e+06	5.06653e+06	18	21	21	18	22	24	18	17
Q9DCT2	NDUS3	MOUSE NADH dehydrogenase [ubiquinone] iron-sulfur protein 3, mitochondrial OS=Mus musculus GN=Ndufs3 PE=1 SV=2	+	8	775.72	0.242486	4.51427e+06	3.71993e+06	3.84562e+06	4.14395e+06	4.59882e+06	4.27844e+06	3.97373e+06	4.53872e+06	5.5404e+06	2.02064e+06	3.84562e+06	3.3759e+06	5.54915e+06	2.7972e+06	1.51158e+06	6.29588e+06	18	13	15	16	18	14	13	17
Q9DCT8	CRIP2	MOUSE Cysteine-rich protein 2 OS=Mus musculus GN=Crip2 PE=1 SV=1	-	2	149.08	0.81435	153730	228100	173897	179179	144005	201632	221402	148742	188674	123902	173897	145969	173763	131825	84219.8	206327	2	2	1	2	1	3	2	1
Q9DCU6	RM04	MOUSE 39S ribosomal protein L4, mitochondrial OS=Mus musculus GN=Mrpl4 PE=1 SV=1	+	2	76.26	0.74558	21045.8	15502.5	17321	17726.6	20107.5	18154.3	15512	19918.9	25829.8	8420.84	17321	14441.2	24262.7	11869.1	5900.65	27630.5	2	0	1	1	0	1	0	2
Q9DCV4	RMD1	MOUSE Regulator of microtubule dynamics protein 1 OS=Mus musculus GN=Rmdn1 PE=1 SV=2	+	3	164.97	0.906036	42364	56821.3	43518.7	60872.2	59722.9	48218.7	46134.1	45427.2	51993.7	30864.9	43518.7	49590.1	72064.5	31524.9	17549.1	63014.3	1	1	0	2	3	1	1	1
Q9DCW4	ETFB	MOUSE Electron transfer flavoprotein subunit beta OS=Mus musculus GN=Etfb PE=1 SV=3	+	14	1301.29	0.0205114	1.65835e+07	1.67467e+07	1.55768e+07	1.64479e+07	1.86018e+07	1.81981e+07	1.97341e+07	1.68341e+07	2.03531e+07	9.09669e+06	1.55768e+07	1.33994e+07	2.24458e+07	1.18978e+07	7.50669e+06	2.33514e+07	34	33	40	33	40	40	35	39
Q9DCX2	ATP5H	MOUSE ATP synthase subunit d, mitochondrial OS=Mus musculus GN=Atp5h PE=1 SV=3	+	14	977.6	0.0269957	6.9484e+06	6.76224e+06	7.26241e+06	7.70495e+06	8.45662e+06	8.48014e+06	7.35122e+06	8.79366e+06	8.52784e+06	3.6732e+06	7.26241e+06	6.27691e+06	1.02042e+07	5.54423e+06	2.79635e+06	1.21981e+07	25	28	33	29	30	30	25	31
Q9DCZ4	MIC26	MOUSE MICOS complex subunit Mic26 OS=Mus musculus GN=Apoo PE=1 SV=2	+	3	191.47	0.0930875	769404	820027	708959	752272	809561	961360	1.0217e+06	767124	944297	445433	708959	612845	976854	628528	388648	1.06412e+06	4	5	2	5	3	4	4	4
Q9EP89	LACTB	MOUSE Serine beta-lactamase-like protein LACTB, mitochondrial OS=Mus musculus GN=Lactb PE=1 SV=1	+	1	33.75	0.0115035	14901.7	14916.5	13083	14678.5	17844.1	16343.4	15684.6	17080.8	18289	8102.53	13083	11958	21531.5	10685.1	5966.29	23693.6	1	1	1	2	1	1	2	2
Q9EPB5	SERHL	MOUSE Serine hydrolase-like protein OS=Mus musculus GN=Serhl PE=1 SV=1	-	1	17.88	0.0186892	15965.4	15627.5	14117.8	16679.3	20649.8	17095.7	18126.6	22135	19594.5	8488.74	14117.8	13587.9	24917	11177	6895.24	30704.5	0	0	0	1	0	0	0	0
Q9EQ20	MMSA	MOUSE Methylmalonate-semialdehyde dehydrogenase [acylating], mitochondrial OS=Mus musculus GN=Aldh6a1 PE=1 SV=1	+	18	1272.27	0.00347676	2.92658e+06	3.26553e+06	3.26775e+06	3.27197e+06	4.02077e+06	3.77869e+06	3.59671e+06	3.69019e+06	3.59183e+06	1.77381e+06	3.26775e+06	2.66554e+06	4.85166e+06	2.47047e+06	1.36816e+06	5.11885e+06	24	18	25	23	33	23	22	32
Q9EQI8	RM46	MOUSE 39S ribosomal protein L46, mitochondrial OS=Mus musculus GN=Mrpl46 PE=1 SV=1	+	1	39.31	0.0773015	64.358	1400.91	1964.17	1072.83	5970.78	3372.16	1967.47	5457.66	78.9872	760.963	1964.17	873.989	7204.63	2204.69	748.411	7570.59	0	0	0	0	1	0	0	0
Q9EQK5	MVP	MOUSE Major vault protein OS=Mus musculus GN=Mvp PE=1 SV=4	-	1	36.04	0.0143803	7454.26	7145.46	7037.54	5723.33	4255.16	5447.67	4885.86	5708.8	9148.68	3881.36	7037.54	4662.56	5134.48	3561.63	1858.54	7918.96	1	0	0	0	0	0	1	0
Q9EQP2	EHD4	MOUSE EH domain-containing protein 4 OS=Mus musculus GN=Ehd4 PE=1 SV=1	-	9	463.31	0.0621135	219589	219553	202670	213704	220066	243595	221647	254536	269504	119260	202670	174096	265542	159260	84312.8	353080	3	7	8	6	7	8	6	9
Q9ER88	RT29	MOUSE 28S ribosomal protein S29, mitochondrial OS=Mus musculus GN=Dap3 PE=1 SV=1	+	1	28.66	0.485631	7647.32	6290.29	5537.32	5587.72	7026.76	4304.28	3394.06	7748.83	9385.63	3416.84	5537.32	4552.08	8478.82	2814.1	1291.08	10748.8	0	0	0	0	1	0	0	0
Q9ERS2	NDUAD	MOUSE NADH dehydrogenase [ubiquinone] 1 alpha subcomplex subunit 13 OS=Mus musculus GN=Ndufa13 PE=1 SV=3	+	7	360.07	0.0164093	2.60639e+06	2.36442e+06	2.28811e+06	2.53595e+06	2.66868e+06	2.85913e+06	2.8793e+06	2.65712e+06	3.19885e+06	1.28434e+06	2.28811e+06	2.06593e+06	3.22015e+06	1.86927e+06	1.09526e+06	3.68582e+06	8	10	11	11	9	9	6	9
Q9ET78	JPH2	MOUSE Junctophilin-2 OS=Mus musculus GN=Jph2 PE=1 SV=2	-	4	104.43	0.10924	61443.7	77028.2	74040.3	59955.6	69275.9	100491	105816	73213.4	75410.4	41841.2	74040.3	48843.4	83591.6	65700.1	40251.7	101558	3	0	3	1	1	3	2	0
Q9JHI5	IVD	MOUSE Isovaleryl-CoA dehydrogenase, mitochondrial OS=Mus musculus GN=Ivd PE=1 SV=1	+	11	592.06	0.0166534	2.55051e+06	2.77761e+06	2.58927e+06	2.83773e+06	3.1965e+06	3.15046e+06	3.37811e+06	2.81444e+06	3.13026e+06	1.50878e+06	2.58927e+06	2.31178e+06	3.85705e+06	2.05974e+06	1.28501e+06	3.90405e+06	14	10	11	12	11	11	9	8
Q9JHS4	CLPX	MOUSE ATP-dependent Clp protease ATP-binding subunit clpX-like, mitochondrial OS=Mus musculus GN=Clpx PE=1 SV=2	+	1	16.16	0.869736	683.21	1985.52	1747.3	2271.84	3501.56	995.619	644.582	1753.18	838.51	1078.52	1747.3	1850.77	4225.15	650.926	245.194	2431.93	0	0	0	0	1	0	0	0
Q9JHW2	NIT2	MOUSE Omega-amidase NIT2 OS=Mus musculus GN=Nit2 PE=1 SV=1	+	2	136.14	0.356895	37937.3	36519.3	43884.9	45531.1	51358.9	37243.4	47895.9	42998.8	46560.8	19837	43884.9	37092.3	61972	24349.4	18219.2	59645.8	3	2	1	3	3	1	1	3
Q9JI39	ABCBA	MOUSE ATP-binding cassette sub-family B member 10, mitochondrial OS=Mus musculus GN=Abcb10 PE=1 SV=1	+	1	14.18	0.769044	14756.4	7882.6	11009.5	9433.44	11925.2	9966.1	7635.01	10883.5	18110.7	4281.77	11009.5	7685.04	14389.5	6515.73	2904.3	15097.1	1	0	0	0	0	0	0	0
Q9JI91;O88990;P57780;Q7TPR4	ACTN2	MOUSE Alpha-actinin-2 OS=Mus musculus GN=Actn2 PE=1 SV=2	-	32	2147.67	0.00790228	3.87975e+06	5.10631e+06	3.94491e+06	4.05654e+06	2.67288e+06	3.37531e+06	3.19956e+06	3.07845e+06	4.76166e+06	2.77371e+06	3.94491e+06	3.3047e+06	3.22523e+06	2.20675e+06	1.21709e+06	4.27028e+06	39	44	36	40	33	34	33	36
Q9JIA9	CATR	MOUSE Cathepsin R OS=Mus musculus GN=Ctsr PE=2 SV=1	-	1	16.66	0.788791	83586.6	94445.7	78075.4	90362.7	86310.5	88919.4	107373	74443.8	102587	51302.2	78075.4	73614.8	104146	58134.6	40844	103265	1	0	1	0	1	0	1	1
Q9JIY5	HTRA2	MOUSE Serine protease HTRA2, mitochondrial OS=Mus musculus GN=Htra2 PE=1 SV=2	+	1	59.45	0.863118	8499.29	7702.41	8601.19	8088.47	9424.05	6728.5	8137.97	9369.95	10431.3	4183.9	8601.19	6589.34	11371.5	4399.02	3095.62	12997.5	0	0	0	0	0	0	1	2
Q9JJI8	RL38	MOUSE 60S ribosomal protein L38 OS=Mus musculus GN=Rpl38 PE=1 SV=3	-	1	17.79	0.215867	6625.56	6162.92	5096.69	6787.18	5787.5	5306.44	2973.13	5883.11	8131.62	3347.65	5096.69	5529.24	6983.47	3469.3	1130.96	8160.75	0	0	0	0	0	0	0	0
Q9JJL8	SYSM	MOUSE Serine--tRNA ligase, mitochondrial OS=Mus musculus GN=Sars2 PE=1 SV=2	+	1	40.76	0.477436	4229.71	4755.48	3898.4	5292.06	5809.84	3994.78	5656.07	4455.83	5191.16	2583.15	3898.4	4311.23	7010.43	2611.75	2151.53	6180.91	0	0	0	0	0	0	0	0
Q9JJW5	MYOZ2	MOUSE Myozenin-2 OS=Mus musculus GN=Myoz2 PE=1 SV=1	-	8	411.97	0.213332	231094	403198	308311	314522	214170	288377	272502	259068	283624	219014	308311	256228	258427	188538	103658	359366	6	6	6	7	6	7	8	6
Q9JK42;Q922H2	PDK2	MOUSE [Pyruvate dehydrogenase (acetyl-transferring)] kinase isozyme 2, mitochondrial OS=Mus musculus GN=Pdk2 PE=1 SV=2	+	8	485.23	0.497729	617162	583354	538661	582421	606949	574658	581795	609937	757449	316874	538661	474474	732374	375706	221311	846074	10	9	10	4	6	5	3	9
Q9JK53	PRELP	MOUSE Prolargin OS=Mus musculus GN=Prelp PE=1 SV=2	-	1	32.92	0.125421	2961.25	4310.57	2477.49	5552.31	3229	2107.55	2715.29	995.181	3634.38	2341.47	2477.49	4523.24	3896.26	1377.9	1032.87	1380.47	0	1	0	1	0	0	0	0
Q9JKL4	NDUF3	MOUSE NADH dehydrogenase [ubiquinone] 1 alpha subcomplex assembly factor 3 OS=Mus musculus GN=Ndufaf3 PE=1 SV=1	+	4	181.49	0.331947	86668.5	78032.5	86073.8	85495.9	101550	89661.1	75358.1	97820.1	106369	42386.7	86073.8	69650	122535	58619.6	28665.6	135691	1	1	3	1	3	2	1	3
Q9JKS4	LDB3	MOUSE LIM domain-binding protein 3 OS=Mus musculus GN=Ldb3 PE=1 SV=1	-	12	786.4	0.180116	552766	896782	686917	601747	387318	620448	662107	481208	678415	487126	686917	490219	467356	405642	251860	667508	14	14	14	13	10	10	12	13
Q9JLT4	TRXR2	MOUSE Thioredoxin reductase 2, mitochondrial OS=Mus musculus GN=Txnrd2 PE=1 SV=4	+	6	325.81	0.0328596	123579	182266	203946	172943	230816	239117	219106	220561	151670	99005.7	203946	140890	278514	156332	83346.3	305951	5	5	4	3	7	3	2	5
Q9JLV1	BAG3	MOUSE BAG family molecular chaperone regulator 3 OS=Mus musculus GN=Bag3 PE=1 SV=2	-	2	108.06	0.0276259	12833.3	17760	16237.8	12737.7	5878.75	10446.4	11935.1	8399.68	15750.4	9647.1	16237.8	10376.9	7093.57	6829.78	4540.02	11651.6	0	2	1	0	0	0	1	0
Q9JLZ3	AUHM	MOUSE Methylglutaconyl-CoA hydratase, mitochondrial OS=Mus musculus GN=Auh PE=1 SV=1	+	8	375.5	0.47004	594068	477452	460413	546233	589089	548793	495837	550622	729105	259348	460413	444994	710823	358796	188613	763796	1	4	5	5	6	7	4	4
Q9JM76	ARPC3	MOUSE Actin-related protein 2/3 complex subunit 3 OS=Mus musculus GN=Arpc3 PE=1 SV=3	-	1	32.06	0.313124	4831.61	4486.19	5434.14	5320.48	5024.22	3789.77	3373.22	5594.37	5929.88	2436.87	5434.14	4334.37	6062.46	2477.71	1283.15	7760.24	1	1	1	2	0	1	0	0
Q9QVP4	MLRA	MOUSE Myosin regulatory light chain 2, atrial isoform OS=Mus musculus GN=Myl7 PE=1 SV=1	-	6	481.44	0.61805	362240	367681	423414	324538	304184	355028	352323	406198	444580	199722	423414	264388	367043	232114	134021	563458	5	9	5	6	5	6	7	7
Q9QWL7	K1C17	MOUSE Keratin, type I cytoskeletal 17 OS=Mus musculus GN=Krt17 PE=1 SV=3	-	1	513.77	0.833284	432.106	0	66285.5	405.158	1007.29	401.036	1914.17	0	530.328	0	66285.5	330.065	1215.45	262.193	728.135	0	0	0	1	0	0	0	0	0
Q9QX60	DGUOK	MOUSE Deoxyguanosine kinase, mitochondrial OS=Mus musculus GN=Dguok PE=1 SV=3	+	1	60.77	0.222284	5935.44	12231.1	28638.5	19144.9	30699.7	22396.5	13792.8	37257.4	7284.62	6643.86	28638.5	15596.6	37043.7	14642.6	5246.69	51681.6	0	1	1	1	2	1	0	2
Q9QXS1	PLEC	MOUSE Plectin OS=Mus musculus GN=Plec PE=1 SV=3	-	2	40.65	0.123674	202.722	1981.1	6087.66	1353.92	7385.6	4788.06	2768.65	6878.15	248.802	1076.12	6087.66	1102.98	8911.82	3130.39	1053.17	9541.03	0	0	0	0	0	1	0	0
Q9QXX4	CMC2	MOUSE Calcium-binding mitochondrial carrier protein Aralar2 OS=Mus musculus GN=Slc25a13 PE=1 SV=1	+	16	1283.3	0.639046	1.71627e+06	1.38604e+06	1.45535e+06	1.60199e+06	1.69277e+06	1.59781e+06	1.37745e+06	1.70572e+06	2.10639e+06	752888	1.45535e+06	1.30507e+06	2.04257e+06	1.04463e+06	523971	2.36609e+06	16	13	23	17	19	17	14	21
Q9QYA2	TOM40	MOUSE Mitochondrial import receptor subunit TOM40 homolog OS=Mus musculus GN=Tomm40 PE=1 SV=3	+	1	57.67	0.287354	52745.9	63274.4	57593.5	53062.9	62207.7	56617.2	67086.3	56831.2	64735.6	34370.2	57593.5	43228.1	75062.7	37015.8	25519.1	78833.4	1	1	1	1	1	1	1	1
Q9QYG0	NDRG2	MOUSE Protein NDRG2 OS=Mus musculus GN=Ndrg2 PE=1 SV=1	-	5	245.42	0.00200141	134140	165454	131203	143596	236638	218177	242946	183657	164631	89873.3	131203	116982	285539	142642	92414.7	254759	6	3	3	3	5	5	6	4
Q9QYJ0	DNJA2	MOUSE DnaJ homolog subfamily A member 2 OS=Mus musculus GN=Dnaja2 PE=1 SV=1	-	1	24.96	0.079268	327.707	3002.07	6357.39	3181.47	9417.97	7673.91	7607.56	8462.77	402.198	1630.7	6357.39	2591.81	11364.2	5017.12	2893.86	11739.1	0	0	1	0	0	1	0	2
Q9QYR9;O55137;Q32Q92	ACOT2	MOUSE Acyl-coenzyme A thioesterase 2, mitochondrial OS=Mus musculus GN=Acot2 PE=1 SV=2	+	9	688.37	0.637332	1.5527e+06	1.82002e+06	1.36188e+06	1.76974e+06	1.83635e+06	1.75441e+06	1.85529e+06	1.37969e+06	1.90564e+06	988621	1.36188e+06	1.44174e+06	2.21582e+06	1.14702e+06	705739	1.91384e+06	14	13	12	22	14	14	16	17
Q9QZ23	NFU1	MOUSE NFU1 iron-sulfur cluster scaffold homolog, mitochondrial OS=Mus musculus GN=Nfu1 PE=1 SV=2	+	2	77.61	0.1747	45778.9	35544.6	43383.4	47326.6	55879.2	49622.2	41164.3	51196.5	56184.8	19307.6	43383.4	38555.1	67426.5	32442.5	15658.6	71017.2	2	1	1	1	1	1	1	1
Q9R0H0	ACOX1	MOUSE Peroxisomal acyl-coenzyme A oxidase 1 OS=Mus musculus GN=Acox1 PE=1 SV=5	+	4	157.52	0.0138747	47920.1	57642.7	53104.8	58227.8	93037.6	66148.2	65735.8	90908.6	58812.8	31311.1	53104.8	47435.8	112264	43247	25005.4	126104	3	1	1	4	3	2	2	2
Q9R0X4;Q32MW3	ACOT9	MOUSE Acyl-coenzyme A thioesterase 9, mitochondrial OS=Mus musculus GN=Acot9 PE=1 SV=1	+	5	191.22	0.361306	58595.8	58667.9	54001.1	58616.2	62250.3	52708.8	52272.2	52665.5	71915.2	31868	54001.1	47752.2	75114.2	34460.5	19884	73055	5	6	6	3	6	4	3	3
Q9R0Y5	KAD1	MOUSE Adenylate kinase isoenzyme 1 OS=Mus musculus GN=Ak1 PE=1 SV=1	-	3	130.08	0.906481	81837.7	94259.7	61767.1	80513.1	78032.6	92646.1	86976.4	64650.1	100440	51201.2	61767.1	65590.7	94157.8	60571.1	33085.2	89679.4	4	3	1	4	4	1	0	0
Q9R112	SQRD	MOUSE Sulfide:quinone oxidoreductase, mitochondrial OS=Mus musculus GN=Sqrdl PE=1 SV=3	+	8	343.38	0.000464591	174742	158644	160221	173253	208757	201897	196383	202533	214462	86174.1	160221	141142	251896	131999	74702.5	280944	7	2	5	6	7	5	4	10
Q9WTI7	MYO1C	MOUSE Unconventional myosin-Ic OS=Mus musculus GN=Myo1c PE=1 SV=2	-	1	32.46	0.031797	1791.08	1816.19	1668.73	2030.67	1061.51	1481.64	1449.49	1601.03	2198.21	986.542	1668.73	1654.31	1280.87	968.678	551.374	2220.86	0	0	1	1	0	0	0	0
Q9WTP6	KAD2	MOUSE Adenylate kinase 2, mitochondrial OS=Mus musculus GN=Ak2 PE=1 SV=5	+	6	324.7	0.25551	269876	234491	247465	266167	273974	205306	216037	239293	331221	127374	247465	216835	330590	134227	82178.9	331936	5	4	4	9	5	3	3	6
Q9WTP7	KAD3	MOUSE GTP:AMP phosphotransferase AK3, mitochondrial OS=Mus musculus GN=Ak3 PE=1 SV=3	+	6	358.22	0.944192	281616	237315	240063	260582	285635	228767	236050	265924	345631	128908	240063	212286	344661	149566	89791.7	368876	5	8	6	4	7	6	5	7
Q9WTQ8	TIM23	MOUSE Mitochondrial import inner membrane translocase subunit Tim23 OS=Mus musculus GN=Timm23 PE=1 SV=1	+	2	102.93	0.365759	65741.7	46617.9	50847.8	53058.5	70833	53197.5	50652.8	66683.5	80685.5	25322.5	50847.8	43224.6	85470.4	34780	19267.9	92500.1	3	2	1	0	2	1	1	2
Q9WTR5	CAD13	MOUSE Cadherin-13 OS=Mus musculus GN=Cdh13 PE=1 SV=2	-	3	96.47	0.0289223	31623	56384.9	40862.8	52393.2	80175.9	84095.6	75447.5	52305.6	38811.3	30627.9	40862.8	42682.6	96744	54980.9	28699.7	72555.7	2	3	0	1	3	2	3	3
Q9WU79	PROD	MOUSE Proline dehydrogenase 1, mitochondrial OS=Mus musculus GN=Prodh PE=1 SV=2	+	1	34.62	0.431292	8392.6	4046.52	6216.74	4934.19	5250.57	4381.57	2058.44	7574.49	10300.3	2198.04	6216.74	4019.68	6335.58	2864.63	783.016	10507	0	0	0	0	0	0	0	0
Q9WUB3	PYGM	MOUSE Glycogen phosphorylase, muscle form OS=Mus musculus GN=Pygm PE=1 SV=3	-	2	207.02	0.881017	13890.9	19640.2	19979.5	19250.1	21817.9	15369.6	17024	17115	17048.5	10668.4	19979.5	15682.2	26326.5	10048.5	6475.79	23741.1	0	1	0	1	2	0	0	0
Q9WUM5	SUCA	MOUSE Succinate--CoA ligase [ADP/GDP-forming] subunit alpha, mitochondrial OS=Mus musculus GN=Suclg1 PE=1 SV=4	+	9	532.19	0.259425	3.23668e+06	3.16615e+06	3.07368e+06	3.04046e+06	2.97321e+06	4.03381e+06	4.06944e+06	3.03591e+06	3.97241e+06	1.71983e+06	3.07368e+06	2.47694e+06	3.58761e+06	2.63726e+06	1.54799e+06	4.21126e+06	10	11	14	14	8	11	9	13
Q9WUN2	TBK1	MOUSE Serine/threonine-protein kinase TBK1 OS=Mus musculus GN=Tbk1 PE=1 SV=1	-	1	15.03	0.209284	9528.54	72272.8	116415	89126.6	166596	159675	57871.8	157878	11694.5	39258.1	116415	72607.8	201023	104394	22014	219000	0	0	0	0	0	0	0	0
Q9WUR2;Q78JN3	ECI2	MOUSE Enoyl-CoA delta isomerase 2, mitochondrial OS=Mus musculus GN=Eci2 PE=1 SV=2	+	5	373.15	0.0854279	359683	308545	325254	340062	356226	376698	349601	353559	441442	167600	325254	277034	429839	246282	132986	490440	6	4	6	7	7	4	4	7
Q9WUR9	KAD4	MOUSE Adenylate kinase 4, mitochondrial OS=Mus musculus GN=Ak4 PE=1 SV=1	+	3	138.02	0.0531078	36690.5	42651.2	52138.2	42418.1	88644.7	54199.1	46482.4	86302	45030.6	23167.8	52138.2	34556.3	106963	35434.8	17681.6	119714	2	1	1	1	2	2	0	2
Q9WV35	ABEC2	MOUSE C->U-editing enzyme APOBEC-2 OS=Mus musculus GN=Apobec2 PE=1 SV=1	-	1	27.95	0.768097	7697.84	7944.98	8894.31	9635.94	10846.9	6883.59	5558.34	10256.3	9447.63	4315.66	8894.31	7850.01	13088.4	4500.42	2114.35	14227.1	0	1	1	0	0	0	0	1
Q9WV55;Q9QY76	VAPA	MOUSE Vesicle-associated membrane protein-associated protein A OS=Mus musculus GN=Vapa PE=1 SV=2	-	2	97.78	0.61734	78073.1	50802.6	48500	50895	54917.4	50988.9	48710.1	56164.3	95819.9	27595.6	48500	41462.1	66265.9	33336	18529	77908.3	1	1	2	1	1	1	1	1
Q9WV98	TIM9	MOUSE Mitochondrial import inner membrane translocase subunit Tim9 OS=Mus musculus GN=Timm9 PE=1 SV=1	+	1	38.19	0.498701	25646.3	27713.9	23009.3	26492	23987.4	30916.2	31528.3	23798	31476	15054	23009.3	21582	28944.4	20212.7	11993.1	33011.4	1	1	1	1	1	1	1	1
Q9WVH4	FOXO3	MOUSE Forkhead box protein O3 OS=Mus musculus GN=Foxo3 PE=1 SV=1	-	1	22.79	0.534218	16744.2	107407	50064.8	34213	22480.2	43029.2	48794.8	20034.1	20550.3	58342.9	50064.8	27871.9	27125.7	28132.1	18561.2	27790.2	0	0	0	0	0	0	0	0
Q9WVK4	EHD1	MOUSE EH domain-containing protein 1 OS=Mus musculus GN=Ehd1 PE=1 SV=1	-	6	354.65	0.594786	154954	142756	126708	149885	151358	151567	142306	143108	190177	77543.8	126708	122105	182636	99093.2	54132.1	198513	7	4	4	4	5	4	4	7
Q9WVL0	MAAI	MOUSE Maleylacetoacetate isomerase OS=Mus musculus GN=Gstz1 PE=1 SV=1	+	3	147.96	0.254995	45384.7	54079.5	42722.4	55614.5	70670.7	52451.9	47855.2	55904	55701	29375.6	42722.4	45306.9	85274.6	34292.5	18203.8	77547.2	3	3	3	5	5	4	4	3
Q9Z0X1	AIFM1	MOUSE Apoptosis-inducing factor 1, mitochondrial OS=Mus musculus GN=Aifm1 PE=1 SV=1	+	14	781.17	0.00360831	2.14805e+06	2.14748e+06	2.07582e+06	2.0744e+06	2.31401e+06	2.50304e+06	2.59191e+06	2.31457e+06	2.63632e+06	1.1665e+06	2.07582e+06	1.68993e+06	2.79219e+06	1.63646e+06	985942	3.21066e+06	13	16	13	15	17	14	13	13
Q9Z1J3	NFS1	MOUSE Cysteine desulfurase, mitochondrial OS=Mus musculus GN=Nfs1 PE=1 SV=3	+	5	180.06	0.119051	72591.9	76941.2	76624.3	82820.1	87050.9	91417.1	104702	74096	89092.8	41793.9	76624.3	67470.2	105040	59767.6	39827.8	102782	1	4	0	2	3	3	3	3
Q9Z1P6	NDUA7	MOUSE NADH dehydrogenase [ubiquinone] 1 alpha subcomplex subunit 7 OS=Mus musculus GN=Ndufa7 PE=1 SV=3	+	3	81.39	0.611064	519770	534491	490403	538654	526871	622599	686112	414788	637919	290332	490403	438819	635747	407049	260992	575373	3	1	2	4	2	2	3	2
Q9Z2I0	LETM1	MOUSE LETM1 and EF-hand domain-containing protein 1, mitochondrial OS=Mus musculus GN=Letm1 PE=1 SV=1	+	15	807.47	0.000679026	740220	827576	823743	743085	972529	973478	985369	935889	908480	449534	823743	605361	1.1735e+06	636450	374827	1.29822e+06	20	22	21	21	25	20	22	21
Q9Z2I8	SUCB2	MOUSE Succinate--CoA ligase [GDP-forming] subunit beta, mitochondrial OS=Mus musculus GN=Suclg2 PE=1 SV=3	+	8	464.48	0.0114903	395208	441947	441728	476832	607684	535868	485900	551279	485043	240062	441728	388455	733261	350345	184833	764706	8	8	10	9	10	8	9	10
Q9Z2I9	SUCB1	MOUSE Succinate--CoA ligase [ADP-forming] subunit beta, mitochondrial OS=Mus musculus GN=Sucla2 PE=1 SV=2	+	17	1184.29	0.140917	8.13056e+06	8.0915e+06	7.31865e+06	8.19989e+06	8.91395e+06	8.29678e+06	8.5752e+06	7.95266e+06	9.97871e+06	4.39524e+06	7.31865e+06	6.68011e+06	1.0756e+07	5.42435e+06	3.26194e+06	1.10315e+07	24	24	27	34	33	30	25	36
Q9Z2K1	K1C16	MOUSE Keratin, type I cytoskeletal 16 OS=Mus musculus GN=Krt16 PE=1 SV=3	-	1	332.89	0.441383	503.478	366.633	17748.7	1212.16	442.745	1078.45	398.612	1006.98	617.924	199.153	17748.7	987.5	534.237	705.083	151.629	1396.83	0	0	1	0	0	0	0	0
Q9Z2Q5	RM40	MOUSE 39S ribosomal protein L40, mitochondrial OS=Mus musculus GN=Mrpl40 PE=1 SV=2	+	1	15.83	0.21413	10973.7	10612.5	8271.58	10154.2	12537.2	16257.8	10518.5	9548.47	13468.2	5764.62	8271.58	8272.24	15128	10629.2	4001.15	13245.2	0	0	0	0	1	0	0	0
Q9Z2Y8	PROSC	MOUSE Proline synthase co-transcribed bacterial homolog protein OS=Mus musculus GN=Prosc PE=1 SV=1	+	3	138.16	0.411582	60535.9	60734.2	56988.8	58487.7	57845.6	53613.2	63154.8	54232	74296.3	32990.4	56988.8	47647.6	69799.2	35051.8	24023.6	75227.9	5	1	2	3	2	2	1	2
Q9Z2Z6	MCAT	MOUSE Mitochondrial carnitine/acylcarnitine carrier protein OS=Mus musculus GN=Slc25a20 PE=1 SV=1	+	7	310.51	0.634816	734738	604586	646712	708201	694957	602642	518663	771447	901751	328407	646712	576942	838568	394002	197296	1.07011e+06	6	6	5	4	6	5	6	8
Q9Z331;P07744;P11679	K2C6B	MOUSE Keratin, type II cytoskeletal 6B OS=Mus musculus GN=Krt6b PE=1 SV=3	-	1	465.84	0.355918	0	0	38685.4	0	0	0	0	0	0	0	38685.4	0	0	0	0	0	0	0	1	0	0	0	0	0

## Sheet: S2
Table S2. Significantly deregulated proteins in irradiated mitochondrial proteome
The proteins listed in the table were identified and quantified by two or more unique peptides; fold changes and ANOVA p-values are shown.
	Accession	ID	ratio IR/control	ANOVA(p)	Description
	Q9R0H0	Acox1	0.686747	0.0590071	Peroxisomal acyl-coenzyme A oxidase 1
	Q9JI91	Actn2	1.37816	0.043425	Alpha-actinin-2
	Q9D0L4	Adck1	0.763479	0.106756	Uncharacterized aarF domain-containing protein kinase 1
	Q9CZS1	Ak4	0.630915	0.119695	Adenylate kinase 4, mitochondrial
	P97467	Aldh1b1	0.760022	0.0726933	Aldehyde dehydrogenase X, mitochondrial
	P14824	Aldh5a1	0.660494	0.0113644	Succinate-semialdehyde dehydrogenase, mitochondrial
	Q02013	Anxa6	0.723352	0.0108015	Annexin A6
	Q8VDN2	Aqp1	1.32334	0.0175783	Aquaporin-1
	Q811I0	Atp1a1	0.748417	0.0460678	Sodium/potassium-transporting ATPase subunit alpha-1
	P04919	Atpaf1	0.460402	0.0668101	ATP synthase mitochondrial F1 complex assembly factor 1
	Q9JLV1	Bag3	1.6249	0.0828906	BAG family molecular chaperone regulator 3
	Q8CEI1	Bckdha	0.662409	0.0594428	2-oxoisovalerate dehydrogenase subunit alpha, mitochondrial
	O35658	Bgn	1.76725	0.084198	Biglycan
	Q9WTR5	Bola3	0.729906	0.0346415	BolA-like protein 3
	P00920	C1qbp	0.654786	0.0739308	Complement component 1 Q subcomponent-binding protein, mitochondrial
	P49817	Ca2	1.30964	0.0870046	Carbonic anhydrase 2
	Q9CQX2	Cav1	0.749166	0.107183	Caveolin-1
	P62897	Cdh13	0.620714	0.084702	Cadherin-13
	Q5M8N4	Cyb5b	0.562016	0.0791577	Cytochrome b5 type B
	P31001	Cycs	0.69744	0.00885888	Cytochrome c
	P97447	Des	1.38763	0.0828906	Desmin
	Q8K0E8	Ephx2	0.58646	0.0311662	Bifunctional epoxide hydrolase 2
	Q8VCM7	Fgb	1.49403	0.0968262	Fibrinogen beta chain
	P11276	Fgg	1.50228	0.0771102	Fibrinogen gamma chain
	P01864	Fhl1	1.65454	0.0888537	Four and a half LIM domains protein 1
	Q6GSS7	Fn1	2.39479	0.0504235	Fibronectin
	P62806	GCAB	1.65997	0.00226578	Ig gamma-2A chain C region secreted form
	P01942	Hadh	0.65235	0.027606	Hydroxyacyl-coenzyme A dehydrogenase, mitochondrial
	P02088	Hba	1.5159	0.027606	Hemoglobin subunit alpha
	Q61425	Hbb-b1	1.46293	0.0122575	Hemoglobin subunit beta-1
	Q5EBG6	Hist1h4a	1.40789	0.0483884	Histone H4
	P34914	Hist2h2aa1	1.49939	0.0990499	Histone H2A type 2-A
	P01867	Hspb6	1.30394	0.114252	Heat shock protein beta-6
	P03987	Igh-3	0.646065	0.0122575	Ig gamma-2B chain C region
	P01872	IGHG3	0.554669	0.0237981	Ig gamma-3 chain C region
	Q9WUR9	Ighm	0.58915	0.00282365	Ig mu chain C region
	Q91YP0	L2hgdh	0.751189	0.0450876	L-2-hydroxyglutarate dehydrogenase, mitochondrial
	Q3V384	Lace1	0.486518	0.0200719	Lactation elevated protein 1
	P06151	Ldha	0.67328	0.00459953	L-lactate dehydrogenase A chain
	Q922Q1	Marc2	0.595779	0.0524526	Mitochondrial amidoxime reducing component 2
	Q3THE2	Mrpl1	0.352148	0.0504235	39S ribosomal protein L1, mitochondrial
	Q91Z83	Mrpl12	0.747087	0.00921571	39S ribosomal protein L12, mitochondrial
	Q9QYG0	Myh7	3.25003	0.00459953	Myosin-7
	Q9CQ91	Myl12b	1.30394	0.119695	Myosin regulatory light chain 12B
	Q9DC69	Ndrg2	0.65167	0.0227638	Protein NDRG2
	Q99LC3	Ndufa10	0.742277	0.0237981	NADH dehydrogenase [ubiquinone] 1 alpha subcomplex subunit 10, mitochondrial
	Q9D6J5	Ndufa3	0.694164	0.0853041	NADH dehydrogenase [ubiquinone] 1 alpha subcomplex subunit 3, mitochondrial
	Q9CRD0	Ndufa9	0.621717	0.027606	NADH dehydrogenase [ubiquinone] 1 alpha subcomplex subunit 9, mitochondrial
	P50136	Ndufb8	0.732374	0.00226578	NADH dehydrogenase [ubiquinone] 1 beta subcomplex subunit 8, mitochondrial
	Q9D404	Ociad1	0.638089	0.0170881	OCIA domain-containing protein 1
	Q8BWM0	Oxsm	0.714495	0.109425	3-oxoacyl-[acyl-carrier-protein] synthase, mitochondrial
	P28653	Pam	0.492275	0.0504235	Peptidyl-glycine alpha-amidating monooxygenase
	Q8K1R3	Pnpt1	0.60567	0.0318441	Polyribonucleotide nucleotidyltransferase 1, mitochondrial
	Q62009	Postn	5.04345	0.0341972	Periostin
	Q99N96	Ptges2	0.648494	0.0759973	Prostaglandin E synthase 2
	Q9DB15	Ryr2	0.740896	0.0210276	Ryanodine receptor 2
	E9Q401	Sdr39u1	0.68895	0.0504235	Epimerase family protein SDR39U1
	Q8BWF0	Slc4a1	1.30394	0.0308967	Band 3 anion transport protein
	Q9JLT4	Txnrd2	0.750587	0.088694	Thioredoxin reductase 2, mitochondrial
	Q9CR68	Uqcrfs1	0.744885	0.0102671	Cytochrome b-c1 complex subunit Rieske, mitochondrial
	P63101	Ywhaz	0.649461	0.0739308	14-3-3 protein zeta/delta

## Sheet: S3
Table S3. IPA Analysis summary of significantly affectd pathways and networks in mitochondrial proteome
	Canonical Pathways	-log(p-value)	#Molecules
	Mitochondrial Dysfunction	7.93	8
	Cardiac Fibrosis	5.8	7
	Sirtuin Signaling Pathway	4.03	6
	Fatty Acid Metabolism	3.65	4
	Cardiac Hypertrophy	3.49	6
	Actin Cytoskeleton Signaling	2.53	4
	Associated Network Functions	Score	#Molecules
	Cell Signaling, Post-Translational Modification, Protein Synthesis	59	24
	Cardiac Damage, Cardiovascular Disease, Organismal Injury and Abnormalities	32	15
	Cardiac Dilation, Cardiac Enlargement, Cardiovascular Disease	19	10
	Cell-To-Cell Signaling and Interaction	17	9
	Top Disease and disorders	p-value	#Molecules
	Protein Synthesis	1.71E-07-2.53E-03	24
	Post-Translational Modification	4.24E-06-2.53E-03	5
	Lipid Metabolism	1.89E-05-5.06E-03	14
	Free Radical Scavenging	3.66E-05-3.56E-03	9
	Transcription Regulator	p-value	prediction of activity
	PPARGC1A (PGC-1 alpha)	1.67e-10	Inhibited
	PPARA (PPAR alpha)	5.49e-07	Inhibited
	TGFB1	1.51e-06	Activated
	P38 MAPK	0.00288	Activated
	Cardiotoxicity	p-value	#Molecules
	Cardiac Dilation	1.95E-08-6.63E-02	9
	Cardiac Enlargement	1.95E-08-6.86E-02	11
	Cardiac Dysfunction	2.62E-07-7.8E-02	6
	Cardiac Damage	1.6E-06-3.74E-02	5
	Cardiac Fibrosis	2.22E-06-7.33E-02	7

## Sheet: S4
Table S4. All identified peptides and proteins following mitochondrial acetylation enrichment
The acetylated peptides are shown in italic.
The peptides with significant changes (ANOVA p-value < 0.05) in the acetylation status between control and irradiated groups are shown in italic bold.
															Normalized abundance								Raw abundance
						Best identification									control				IR				control				IR
Peptide identifier	Ions used in quantitation	Ions	Deconvoluted peptide ions	Retention time (min)	Neutral mass	Score	Sequence	Modifications	Accession	Description	Name	ratio IR/control	Anova	Maximum CV	Ctrl1	Ctrl2	Ctrl3	Ctrl4	IR1	IR2	IR3	IR4	Ctrl1	Ctrl2	Ctrl3	Ctrl4	IR1	IR2	IR3	IR4
33.30_1617.7930n	1	1	#1656	33.2982	1617.79	15.14	KPHGPEAALENVDAK	[1] Acetyl (K)|[11] Deamidated (NQ)	Q3TTA7	Q3TTA7|CBLB_MOUSE E3 ubiquitin-protein ligase CBL-B OS=Mus musculus GN=Cblb PE=1 SV=3	Cblb	1.63038	0.000471972	12.8237	75425.8	71634.9	71806.6	79558	116259	135073	133228	101987	97752.6	106931	90175.5	86619.3	116259	109664	101714	65167.3
24.22_1305.6051n	1	1	#6089	24.2219	1305.61	18.68	CDKVVQDLCK	[1] Carbamidomethyl (C)|[3] Acetyl (K)|[9] Carbamidomethyl (C)	Q99LC5	Q99LC5|ETFA_MOUSE Electron transfer flavoprotein subunit alpha, mitochondrial OS=Mus musculus GN=Etfa PE=1 SV=2	Etfa	2.7478	3.79483e-06	9.6657	2827.01	2283.81	2569.18	2804.7	6441.48	7594.03	7156.52	7617.86	3663.83	3409.1	3226.41	3053.63	6441.48	6165.52	5463.73	4867.65
14.03_1168.6567n	2	2	#3267,#3333	14.0265	1168.66	20.21	QALGRGLQLGR	[1] Deamidated (NQ)	Q99MQ3	Q99MQ3|PINK1_MOUSE Serine/threonine-protein kinase PINK1, mitochondrial OS=Mus musculus GN=Pink1 PE=2 SV=2	Pink1	1.45164	0.0470999	28.181	3929.79	3805.05	3808.15	4521.95	5581.55	5281.37	4302.96	8154.57	5093.04	5679.89	4782.32	4923.31	5581.55	4287.89	3285.15	5210.59
35.47_906.4802n	1	1	#112	35.473	906.48	24.57	NFGKAISK	[1] Deamidated (NQ)|[4] Acetyl (K)	Q8BGN9	Q8BGN9|CA115_MOUSE Uncharacterized protein C1orf115 homolog OS=Mus musculus PE=2 SV=1	CA115_MOUSE	2.01936	0.000246507	13.9891	209157	154315	184967	211259	335582	380517	379340	438665	271069	230349	232283	230009	335582	308938	289612	280297
59.73_2008.9913n	2	2	#7396,#20507	59.7263	2008.99	22.33	NLDKEYLPIGGLAEFCK	[1] Deamidated (NQ)|[4] Acetyl (K)|[16] Carbamidomethyl (C)	P05202	P05202|AATM_MOUSE Aspartate aminotransferase, mitochondrial OS=Mus musculus GN=Got2 PE=1 SV=1	Got2	2.28298	0.000204578	19.9104	4317.36	5680.05	7103.52	6096.98	12662.7	13507	13435.5	13355.1	5595.34	8478.74	8920.69	6638.13	12662.7	10966.2	10257.5	8533.62
54.05_1699.9098n	1	1	#4849	54.055	1699.91	22.2	QLEEKEALISQLTR	[1] Deamidated (NQ)|[5] Acetyl (K)	Q02566	Q02566|MYH6_MOUSE Myosin-6 OS=Mus musculus GN=Myh6 PE=1 SV=2	Myh6	1.96891	0.0209618	41.1769	1134.18	1775	3080.65	2806.32	3983.16	4964.5	4655.18	3716	1469.9	2649.58	3868.71	3055.4	3983.16	4030.63	3554.05	2374.44
47.08_1570.8634n	1	1	#18135	47.0844	1570.86	20.21	MIAEAIPELKASIK	[1] Oxidation (M)|[10] Acetyl (K)	P08249	P08249|MDHM_MOUSE Malate dehydrogenase, mitochondrial OS=Mus musculus GN=Mdh2 PE=1 SV=3	Mdh2	1.82469	0.00130142	20.7835	1463.62	1839.02	2176.88	2402.14	3645.28	3549.96	3496.4	3689.93	1896.86	2745.15	2733.76	2615.35	3645.28	2882.18	2669.37	2357.78
37.64_2347.1649n	2	2	#1658,#170	37.6428	2347.16	27.03	MAVNKAGPVVTDNGNFILDWK	[1] Oxidation (M)|[15] Deamidated (NQ)|[21] Acetyl (K)	P47968	P47968|RPIA_MOUSE Ribose-5-phosphate isomerase OS=Mus musculus GN=Rpia PE=1 SV=2	Rpia	1.81686	0.0136226	30.6115	436101	456678	580175	817676	762164	1.061e+06	1.0911e+06	1.24749e+06	565192	681695	728590	890251	762164	861419	833012	797121
30.41_1886.9475n	2	2	#8867,#1590	30.4117	1886.95	21.13	MQGDVSPNPSLIDRTIK	[1] Oxidation (M)|[2] Deamidated (NQ)	Q8BRG8	Q8BRG8|TM209_MOUSE Transmembrane protein 209 OS=Mus musculus GN=Tmem209 PE=2 SV=1	Tmem209	1.59234	0.000465706	10.945	42716.6	37265.9	38612.8	47339.7	61317.7	71637.5	69841.1	61429.4	55361.2	55627.7	48490.4	51541.5	61317.7	58161.8	53321.1	39252.1
45.92_1347.7167n	1	1	#3293	45.9218	1347.72	16.18	SGEYPFPLIKR	[10] Acetyl (K)	P45952	P45952|ACADM_MOUSE Medium-chain specific acyl-CoA dehydrogenase, mitochondrial OS=Mus musculus GN=Acadm PE=1 SV=1	Acadm	1.4734	0.032492	20.4468	14027.9	10472.3	12503.5	16848.6	16037.5	18068.8	19765.2	25474.7	18180.3	15632.2	15702	18344	16037.5	14669.9	15090	16277.8
28.20_1707.8194n	2	2	#989,#4589	28.1985	1707.82	82.01	YTALVDQEEKEDVK	[10] Acetyl (K)	Q9DCX2	Q9DCX2|ATP5H_MOUSE ATP synthase subunit d, mitochondrial OS=Mus musculus GN=Atp5h PE=1 SV=3	Atp5h	1.77091	1.41185e-05	8.13431	60905.8	57772.7	61975.5	59244	94216.7	106422	114407	109793	78934.5	86238.6	77829.5	64502.3	94216.7	86402.7	87345.7	70155.4
39.35_1396.8064n	1	1	#3886	39.3453	1396.81	20.52	FNIIQPGPIKTK	[10] Acetyl (K)	Q9CQ62	Q9CQ62|DECR_MOUSE 2,4-dienoyl-CoA reductase, mitochondrial OS=Mus musculus GN=Decr1 PE=1 SV=1	Decr1	1.961	0.00392216	21.7192	8952.34	6509.91	7391.22	10061.4	12108.5	14705.4	17510.2	20221.8	11602.3	9717.49	9281.98	10954.4	12108.5	11939.2	13368.4	12921.3
51.67_1554.8688n	2	2	#2021,#2658	51.6745	1554.87	36.65	MIAEAIPELKASIK	[10] Acetyl (K)	P08249	P08249|MDHM_MOUSE Malate dehydrogenase, mitochondrial OS=Mus musculus GN=Mdh2 PE=1 SV=3	Mdh2	1.72272	0.00297385	21.9643	26513	32612.9	40683.3	43975.7	59842.9	60447	66569.2	60842.4	34361.1	48682.1	51090.6	47878.9	59842.9	49076.4	50823	38877
54.18_1829.9625n	2	2	#1341,#2666	54.1808	1829.96	55.67	VTLVSAAPEKLICEMK	[10] Acetyl (K)|[13] Carbamidomethyl (C)	Q9CQR4	Q9CQR4|ACO13_MOUSE Acyl-coenzyme A thioesterase 13 OS=Mus musculus GN=Acot13 PE=1 SV=1	Acot13	3.13249	0.000165216	20.0911	30065.8	33316.7	38718.8	45516.2	88000.7	107495	124708	142207	38965.6	49732.6	48623.6	49556.1	88000.7	87274.1	95210.1	90867.3
44.68_1845.9571n	1	1	#8151	44.6812	1845.96	36.88	VTLVSAAPEKLICEMK	[10] Acetyl (K)|[13] Carbamidomethyl (C)|[15] Oxidation (M)	Q9CQR4	Q9CQR4|ACO13_MOUSE Acyl-coenzyme A thioesterase 13 OS=Mus musculus GN=Acot13 PE=1 SV=1	Acot13	3.23007	0.000216678	24.1348	3883.61	3094.55	3087.43	4020.54	7890.23	10997.3	12108.4	14503.2	5033.19	4619.31	3877.23	4377.39	7890.23	8928.64	9244.3	9267.22
14.50_1575.7089n	2	2	#10698,#5157	14.5025	1575.71	45.22	TVYHAEEIQCNGR	[10] Carbamidomethyl (C)	P50462	P50462|CSRP3_MOUSE Cysteine and glycine-rich protein 3 OS=Mus musculus GN=Csrp3 PE=1 SV=1	Csrp3	1.7169	0.000801053	13.2051	2563.38	2422.5	2714.88	3176.87	4383.42	4690.28	4085.71	5516.42	3322.17	3616.12	3409.38	3458.84	4383.42	3808	3119.29	3524.88
29.89_1724.8510n	1	1	#4076	29.8936	1724.85	30.21	TTGLVGLAVCDTPHER	[10] Carbamidomethyl (C)	Q9CPP6	Q9CPP6|NDUA5_MOUSE NADH dehydrogenase [ubiquinone] 1 alpha subcomplex subunit 5 OS=Mus musculus GN=Ndufa5 PE=1 SV=3	Ndufa5	3.18593	6.35092e-06	11.5612	4033.14	4394.96	4503.95	5225.7	13116.3	16195	15591.6	12946.5	5226.99	6560.46	5656.11	5689.52	13116.3	13148.6	11903.6	8272.54
29.89_1724.8502n	1	1	#21051	29.8936	1724.85	25.25	TTGLVGLAVCDTPHER	[10] Carbamidomethyl (C)	Q9CPP6	Q9CPP6|NDUA5_MOUSE NADH dehydrogenase [ubiquinone] 1 alpha subcomplex subunit 5 OS=Mus musculus GN=Ndufa5 PE=1 SV=3	Ndufa5	3.1911	0.01675	63.5074	1574.81	981.909	738.223	227.887	3102.36	2905.07	2870.88	2363.4	2040.97	1465.72	927.069	248.114	3102.36	2358.6	2191.81	1510.16
35.45_2065.9697n	1	1	#6817	35.4479	2065.97	22.41	HFIEQGINVCLCQSYAK	[10] Carbamidomethyl (C)|[12] Carbamidomethyl (C)	P05202	P05202|AATM_MOUSE Aspartate aminotransferase, mitochondrial OS=Mus musculus GN=Got2 PE=1 SV=1	Got2	1.98606	0.0160767	35.3826	3162.99	4932.47	6599.91	7693.28	12307.9	12794.1	11086.2	8277.05	4099.27	7362.81	8288.24	8376.11	12307.9	10387.4	8463.92	5288.85
42.87_1951.9227n	1	1	#33694	42.867	1951.92	37.88	SLPSVETLGCTSVICSDK	[10] Carbamidomethyl (C)|[15] Carbamidomethyl (C)	O55143	O55143|AT2A2_MOUSE Sarcoplasmic/endoplasmic reticulum calcium ATPase 2 OS=Mus musculus GN=Atp2a2 PE=1 SV=2	Atp2a2	2.547	0.000155806	19.0824	785.193	998.036	1072.51	713.786	2386.58	2297.15	2491.7	1916.14	1017.62	1489.79	1346.86	777.139	2386.58	1865.04	1902.32	1224.37
43.05_1772.8257n	1	1	#53375	43.0525	1772.83	28.29	TVVGQITVDMMYGGMR	[10] Oxidation (M)	Q9CZU6	Q9CZU6|CISY_MOUSE Citrate synthase, mitochondrial OS=Mus musculus GN=Cs PE=1 SV=1	Cs	1.90182	0.119555	52.3757	220.276	1090.09	1008.04	692.127	1590.13	2012.23	1304.8	818.33	285.48	1627.2	1265.91	753.558	1590.13	1633.71	996.163	522.895
35.42_1538.8559n	2	2	#3551,#1888	35.4176	1538.86	38.67	ALTGGIAHLFKQNK	[11] Acetyl (K)	O08749	O08749|DLDH_MOUSE Dihydrolipoyl dehydrogenase, mitochondrial OS=Mus musculus GN=Dld PE=1 SV=2	Dld	0.702984	0.044921	21.7338	47210.5	46161.1	61954.9	71806.4	41900	42464.2	44536.6	30770	61185.3	68905.7	77803.7	78179.8	41900	34476.3	34002	19661.4
26.39_1240.6589n	1	1	#2787	26.3884	1240.66	17.97	GVLAIYSYVSK	[11] Acetyl (K)	Q9D3R5	Q9D3R5|F187A_MOUSE Ig-like V-type domain-containing protein FAM187A OS=Mus musculus GN=Fam187a PE=2 SV=1	Fam187a	1.94681	0.000350335	13.8566	8637.44	8598.09	7181.36	10110.6	14252.4	16287.1	18252.4	18426.6	11194.2	12834.6	9018.43	11008	14252.4	13223.4	13935	11774.2
25.73_1240.6599n	1	1	#2849	25.7336	1240.66	26.77	VPTNSVVQDIK	[11] Acetyl (K)	Q69ZL1	Q69ZL1|FGD6_MOUSE FYVE, RhoGEF and PH domain-containing protein 6 OS=Mus musculus GN=Fgd6 PE=1 SV=2	Fgd6	2.09948	0.000302786	15.455	8091.25	6388.18	7080.51	8297.94	12740.8	15898.6	15394.8	18651.7	10486.3	9535.8	8891.79	9034.44	12740.8	12907.9	11753.4	11918
54.62_1661.8909n	1	1	#23413	54.6246	1661.89	16.96	MQLLEIITTDKTSK	[11] Acetyl (K)	Q8BMS1	Q8BMS1|ECHA_MOUSE Trifunctional enzyme subunit alpha, mitochondrial OS=Mus musculus GN=Hadha PE=1 SV=1	Hadha	2.13403	0.00651057	28.1908	465.02	785.061	835.947	975.294	1279.45	2070.13	1701.05	1482.32	602.67	1171.88	1049.79	1061.86	1279.45	1680.72	1298.69	947.173
56.06_2404.2224n	1	1	#16272	56.0633	2404.22	24.04	TTLITSINFSKNQLCEIPQR	[11] Acetyl (K)|[15] Carbamidomethyl (C)	Q9CRC8	Q9CRC8|LRC40_MOUSE Leucine-rich repeat-containing protein 40 OS=Mus musculus GN=Lrrc40 PE=1 SV=2	Lrrc40	2.84316	0.0086301	44.1563	1347.11	596.595	606.408	858.799	2094.55	1875.16	1711.8	4010.56	1745.87	890.551	761.534	935.024	2094.55	1522.43	1306.9	2562.66
45.32_2131.0398n	1	1	#5130	45.3192	2131.04	33.71	TFDLYANVRPCVSIEGYK	[11] Carbamidomethyl (C)	Q9D6R2	Q9D6R2|IDH3A_MOUSE Isocitrate dehydrogenase [NAD] subunit alpha, mitochondrial OS=Mus musculus GN=Idh3a PE=1 SV=1	Idh3a	0.700127	0.150038	32.4114	10188.6	16231.9	18184.3	23570.3	11974.9	14970.5	9745.4	11040.5	13204.6	24229.8	22836.1	25662.3	11974.9	12154.4	7440.25	7054.66
40.39_1488.7275n	1	1	#4129	40.3876	1488.73	28.55	GYLGPEQLPDCLK	[11] Carbamidomethyl (C)	P08249	P08249|MDHM_MOUSE Malate dehydrogenase, mitochondrial OS=Mus musculus GN=Mdh2 PE=1 SV=3	Mdh2	1.72299	0.000197647	11.9986	5992.74	5916.68	6005.63	6675.34	8986.35	10751.6	10542.5	12088.6	7766.66	8831.97	7541.94	7267.83	8986.35	8729.08	8048.82	7724.33
53.81_1522.7624n	1	1	#20228	53.8052	1522.76	23.23	MLFLLGADGGCITR	[11] Carbamidomethyl (C)	Q91VD9	Q91VD9|NDUS1_MOUSE NADH-ubiquinone oxidoreductase 75 kDa subunit, mitochondrial OS=Mus musculus GN=Ndufs1 PE=1 SV=2	Ndufs1	1.87648	0.0106484	28.9563	627.742	870.601	1139.14	1258.12	1665.77	2187.37	1979.23	1477.66	813.56	1299.57	1430.54	1369.79	1665.77	1775.91	1511.06	944.193
44.57_1784.8935n	2	2	#1509,#962	44.5727	1784.89	37.28	VTSAYLQDIENAYKK	[11] Deamidated (NQ)|[14] Acetyl (K)	Q99LC3	Q99LC3|NDUAA_MOUSE NADH dehydrogenase [ubiquinone] 1 alpha subcomplex subunit 10, mitochondrial OS=Mus musculus GN=Ndufa10 PE=1 SV=1	Ndufa10	1.3853	0.0654792	20.6959	86138.1	76494.3	86454.3	120096	94155.1	122087	144609	150577	111636	114185	108570	130756	94155.1	99120.9	110404	96215.2
57.38_1766.9774n	1	1	#8871	57.3834	1766.98	22.17	ASGPPVSELITKAVAASK	[12] Acetyl (K)	P15864	P15864|H12_MOUSE Histone H1.2 OS=Mus musculus GN=Hist1h1c PE=1 SV=2	Hist1h1c	1.85509	0.00143616	23.3029	3461.86	3415.87	4292.28	5489.39	7311.99	8253	7799.31	7540.45	4486.61	5098.95	5390.3	5976.61	7311.99	6700.53	5954.48	4818.18
55.57_1530.8401n	1	1	#27185	55.5672	1530.84	21.13	AQFEGIVTDLIKR	[12] Acetyl (K)	P38647	P38647|GRP75_MOUSE Stress-70 protein, mitochondrial OS=Mus musculus GN=Hspa9 PE=1 SV=3	Hspa9	1.4233	0.131776	49.893	358.567	747.932	514.108	1153.9	1002.32	913.262	928.749	1104.64	464.706	1116.46	645.622	1256.32	1002.32	741.469	709.064	705.84
26.75_1383.7596n	2	2	#1696,#10588	26.7478	1383.76	33.58	IEGTPLETVQKK	[12] Acetyl (K)	Q9CQZ6	Q9CQZ6|NDUB3_MOUSE NADH dehydrogenase [ubiquinone] 1 beta subcomplex subunit 3 OS=Mus musculus GN=Ndufb3 PE=1 SV=1	Ndufb3	1.47323	0.00115223	10.0112	31111.7	26825.8	26203.9	30012.1	36214.7	42425.2	43319.4	46214.9	40321.1	40043.5	32907.1	32675.9	36214.7	34444.7	33072.7	29530.3
69.28_2735.3904n	1	1	#2276	69.2816	2735.39	32.57	VIGMHYFSPVDKMQLLEIITTDK	[12] Acetyl (K)|[13] Oxidation (M)	Q8BMS1	Q8BMS1|ECHA_MOUSE Trifunctional enzyme subunit alpha, mitochondrial OS=Mus musculus GN=Hadha PE=1 SV=1	Hadha	0.609995	0.193134	43.5198	34353.5	71983.9	79055	113728	51898.6	65742.6	37426.8	27394.2	44522.5	107452	99278.2	123823	51898.6	53375.8	28574	17504.3
20.37_1467.6798n	1	1	#3300	20.3668	1467.68	54.4	TGTLTTNQMSVCR	[12] Carbamidomethyl (C)	O55143	O55143|AT2A2_MOUSE Sarcoplasmic/endoplasmic reticulum calcium ATPase 2 OS=Mus musculus GN=Atp2a2 PE=1 SV=2	Atp2a2	1.55035	0.00315038	17.3045	9383.99	6644.67	8024.6	9925.82	12253.5	13563.6	12894.3	13968.2	12161.7	9918.66	10077.4	10806.8	12253.5	11012.2	9844.31	8925.36
46.55_1657.7223n	1	1	#6400	46.5492	1657.72	32.87	GADIMYTGTLDCWR	[12] Carbamidomethyl (C)	P48962	P48962|ADT1_MOUSE ADP/ATP translocase 1 OS=Mus musculus GN=Slc25a4 PE=1 SV=4	Slc25a4	1.62153	0.0169595	27.6025	4700.39	5329.83	6703.93	8657.16	9634.76	9061.76	9810.19	12666.1	6091.75	7955.96	8418.87	9425.55	9634.76	7357.16	7489.71	8093.33
45.14_2913.3588n	1	1	#12454	45.1427	2913.36	31.74	YESAYGTQFTPCQLLLDHANNSSKK	[12] Carbamidomethyl (C)|[25] Acetyl (K)	Q8BMS1	Q8BMS1|ECHA_MOUSE Trifunctional enzyme subunit alpha, mitochondrial OS=Mus musculus GN=Hadha PE=1 SV=1	Hadha	2.0301	0.000910431	24.8907	5823.85	5819.45	7341.19	9581.92	14061.6	15137.2	13970.6	14823.3	7547.77	8686.84	9219.15	10432.4	14061.6	12289.8	10666	9471.8
28.80_2006.9281n	2	2	#15055,#2971	28.8021	2006.93	18.08	QAEEAEEQANTNLSKFR	[12] Deamidated (NQ)|[15] Acetyl (K)	Q02566	Q02566|MYH6_MOUSE Myosin-6 OS=Mus musculus GN=Myh6 PE=1 SV=2	Myh6	1.06138	0.595364	15.4983	12742.5	16819.6	17461.3	18566.9	16039.1	18758.1	20138.1	14680.7	16514.4	25107.1	21928.1	20214.8	16039.1	15229.5	15374.6	9380.65
40.19_1687.8190n	1	1	#10046	40.192	1687.82	30.39	ANAGEESVMNLDKLR	[13] Acetyl (K)	Q8K2B3	Q8K2B3|SDHA_MOUSE Succinate dehydrogenase [ubiquinone] flavoprotein subunit, mitochondrial OS=Mus musculus GN=Sdha PE=1 SV=1	Sdha	1.91498	0.000569363	19.3511	3482.49	3049.47	3274.89	3343.55	5177.61	5971.98	6002.05	8031.07	4513.34	4552.01	4112.64	3640.32	5177.61	4848.6	4582.34	5131.68
68.85_2098.1420n	0	2	#1676,#597	68.8501	2098.14	48.29	DFLAGGIAAAVSKTAVAPIER	[13] Acetyl (K)	P48962	P48962|ADT1_MOUSE ADP/ATP translocase 1 OS=Mus musculus GN=Slc25a4 PE=1 SV=4	Slc25a4	1.64939	0.0100217	23.7578	87275.9	114676	123614	156757	176712	239699	197456	181667	113110	171179	155236	170670	176712	194610	150750	116082
35.09_1569.7664n	1	1	#25835	35.0863	1569.77	24.78	LTFDSSFSPNTGKK	[13] Acetyl (K)	Q60932	Q60932|VDAC1_MOUSE Voltage-dependent anion-selective channel protein 1 OS=Mus musculus GN=Vdac1 PE=1 SV=3	Vdac1	4.44268	8.86451e-07	11.9748	551.306	525.652	528.027	616.052	2494.76	2746.4	2052.74	2573.45	714.499	784.653	663.103	670.731	2494.76	2229.78	1567.19	1644.38
48.83_2457.4282n	1	1	#24075	48.8301	2457.43	19.07	MLWVLVGAVLPVMLLAAPPPINK	[13] Oxidation (M)	Q61477	Q61477|NBL1_MOUSE Neuroblastoma suppressor of tumorigenicity 1 OS=Mus musculus GN=Nbl1 PE=1 SV=2	Nbl1	0.92173	0.548636	61.903	654.827	1038.6	1058.48	989.803	1447.91	1157.08	557.814	286.041	848.663	1550.34	1329.25	1077.65	1447.91	939.423	425.87	182.774
42.94_1609.7618n	1	1	#4274	42.9378	1609.76	39.57	FNPETDFLTGKDGK	[14] Acetyl (K)	Q99KI0	Q99KI0|ACON_MOUSE Aconitate hydratase, mitochondrial OS=Mus musculus GN=Aco2 PE=1 SV=1	Aco2	4.31994	0.00013992	30.6055	3920.48	4053.57	3199.31	6289.12	14822	20898	16883.8	22833	5080.98	6050.85	4017.73	6847.32	14822	16966.9	12890.1	14589.8
77.82_2115.0513n	1	1	#35993	77.8202	2115.05	23.68	DSIFSNLIGQLDYKGFEK	[14] Acetyl (K)	Q8BMS1	Q8BMS1|ECHA_MOUSE Trifunctional enzyme subunit alpha, mitochondrial OS=Mus musculus GN=Hadha PE=1 SV=1	Hadha	1.26067	0.50887	64.9542	1401.58	813.043	687.126	2664.26	2191.13	2771.1	1024.55	1030.1	1816.46	1213.65	862.901	2900.73	2191.13	2249.83	782.203	658.209
45.54_2247.0837n	2	2	#22351,#42916	45.5424	2247.08	36.27	TFPTVNPSTGEVICQVAEGNK	[14] Carbamidomethyl (C)	P47738	P47738|ALDH2_MOUSE Aldehyde dehydrogenase, mitochondrial OS=Mus musculus GN=Aldh2 PE=1 SV=1	Aldh2	1.89293	0.00150791	19.6905	3481.74	3344.48	4327.39	5056.27	7318.02	8225.39	8693.47	6447.23	4512.37	4992.38	5434.39	5505.05	7318.02	6678.12	6637.14	4119.64
51.85_1719.9537n	1	1	#24134	51.855	1719.95	18.82	HVNGKVALVTGAAQGIGK	[14] Deamidated (NQ)	Q8VCC1	Q8VCC1|PGDH_MOUSE 15-hydroxyprostaglandin dehydrogenase [NAD(+)] OS=Mus musculus GN=Hpgd PE=1 SV=1	Hpgd	0.821065	0.4403	36.5428	2760.5	1295.84	1432.91	1752.98	1188.95	1054.38	1869.99	1833.02	3577.64	1934.33	1799.47	1908.57	1188.95	856.043	1427.67	1171.26
38.08_2029.9795n	2	2	#2555,#695	38.0821	2029.98	67.2	LEQQVDDLEGSLEQEKK	[14] Deamidated (NQ)|[16] Acetyl (K)	Q02566	Q02566|MYH6_MOUSE Myosin-6 OS=Mus musculus GN=Myh6 PE=1 SV=2	Myh6	1.65976	0.0100553	28.44	65038.8	69213.6	79833.3	116724	117056	140506	137763	153739	84291	103317	100256	127084	117056	114076	105176	98235.9
36.59_2596.2335n	2	2	#6317,#3761	36.5873	2596.23	33.55	FFQEEVIPHHTEWEKAGEVSR	[15] Acetyl (K)	P51174	P51174|ACADL_MOUSE Long-chain specific acyl-CoA dehydrogenase, mitochondrial OS=Mus musculus GN=Acadl PE=1 SV=2	Acadl	2.05198	0.00128077	25.427	17653.1	21152.3	24805	31841.1	44025.4	51543.1	49056.2	51239.7	22878.6	31574.6	31150.4	34667.2	44025.4	41847.4	37452.5	32741
36.34_1898.9687n	1	1	#5556	36.3377	1898.97	38.44	ASAELALGENNEVLKSGR	[15] Acetyl (K)	P05202	P05202|AATM_MOUSE Aspartate aminotransferase, mitochondrial OS=Mus musculus GN=Got2 PE=1 SV=1	Got2	1.47204	0.0264758	22.1624	7036.68	7028.18	9467.45	10890.3	11322.8	13620.2	10708.7	15019.7	9119.6	10491.1	11889.3	11856.9	11322.8	11058.1	8175.72	9597.25
62.28_4205.0255n	1	1	#3927	62.2751	4205.03	18.46	LASLMNLGMSSSLNQQGAHSALSSASTSSHNLQSIFNIGSR	[15] Deamidated (NQ)|[16] Deamidated (NQ)	Q8K310	Q8K310|MATR3_MOUSE Matrin-3 OS=Mus musculus GN=Matr3 PE=1 SV=1	Matr3	1.57836	0.102351	45.8032	10997.5	22350.4	31282.6	38267.7	40851	47325.6	41491.8	32742.1	14252.8	33363	39285	41664.2	40851	38423.2	31677.4	20921.5
57.50_2625.2915n	1	1	#1988	57.4956	2625.29	27.69	AGLEQGSDAGYLAESQKFGELALTK	[16] Deamidated (NQ)|[17] Acetyl (K)	Q8BMS1	Q8BMS1|ECHA_MOUSE Trifunctional enzyme subunit alpha, mitochondrial OS=Mus musculus GN=Hadha PE=1 SV=1	Hadha	1.75085	0.00945158	27.5473	18433.7	20571.7	23602.3	33393.5	37760.5	41883.3	36120.4	52319.2	23890.3	30707.9	29640	36357.5	37760.5	34004.6	27576.5	33430.9
11.81_1763.8046n	1	1	#13537	11.8075	1763.8	16.93	QYGAVPGSASQMSVHMV	[16] Oxidation (M)	O70306	O70306|TBX15_MOUSE T-box transcription factor TBX15 OS=Mus musculus GN=Tbx15 PE=1 SV=2	Tbx15	15.8523	3.59609e-05	45.4003	598.731	228.328	376.393	711.39	8162.25	6308.63	7820.61	8063.13	775.962	340.83	472.679	774.531	8162.25	5121.92	5970.74	5152.17
52.61_2536.2649n	2	2	#3652,#546	52.6076	2536.26	60.71	DQTNDQVTIDSALATQKYSVAVK	[17] Acetyl (K)	P54071	P54071|IDHP_MOUSE Isocitrate dehydrogenase [NADP], mitochondrial OS=Mus musculus GN=Idh2 PE=1 SV=3	Idh2	2.02499	0.00533231	31.9657	127387	126204	153923	235347	249980	324871	376140	350794	165095	188388	193298	256235	249980	263760	287168	224150
48.89_2439.0604n	2	2	#8166,#2945	48.8856	2439.06	35.69	DTPENNPDTPFDFTPENYKR	[17] Deamidated (NQ)|[19] Acetyl (K)	Q9D6J6	Q9D6J6|NDUV2_MOUSE NADH dehydrogenase [ubiquinone] flavoprotein 2, mitochondrial OS=Mus musculus GN=Ndufv2 PE=1 SV=2	Ndufv2	2.47372	0.00266211	31.1553	20922.9	14746.7	19875.8	30842.5	39678.6	48795.5	64282	60943.7	27116.3	22012.8	24960.2	33579.9	39678.6	39616.6	49076.8	38941.7
55.04_2325.2004n	1	1	#8485	55.0437	2325.2	19.28	DYPLPDVAHVTMLSASQKALK	[18] Acetyl (K)	P19783	P19783|COX41_MOUSE Cytochrome c oxidase subunit 4 isoform 1, mitochondrial OS=Mus musculus GN=Cox4i1 PE=1 SV=2	Cox4i1	2.50459	0.000268314	19.2517	2738.41	2955.99	3210.2	3838.35	7026.35	6464.56	8566.52	9858.48	3549	4412.48	4031.4	4179.03	7026.35	5248.51	6540.21	6299.36
45.77_1898.9612n	2	2	#6014,#29873	45.7737	1898.96	45.25	VGDAIPSVEVFEGEPGKK	[18] Acetyl (K)	P99029	P99029|PRDX5_MOUSE Peroxiredoxin-5, mitochondrial OS=Mus musculus GN=Prdx5 PE=1 SV=2	Prdx5	2.0462	0.00036708	18.9779	8288.38	6533.72	7536.07	10185.8	15938.1	15300.5	17039.2	18313.8	10741.8	9753.04	9463.88	11089.9	15938.1	12422.4	13008.8	11702.1
43.55_1541.7718n	1	1	#3125	43.5497	1541.77	57.64	FKLEAPDADELPR	[2] Acetyl (K)	Q99KI0	Q99KI0|ACON_MOUSE Aconitate hydratase, mitochondrial OS=Mus musculus GN=Aco2 PE=1 SV=1	Aco2	2.32328	0.000427246	22.7887	7142.42	7271.1	7847.85	11181.3	18051.2	22895.2	19592.7	17157.6	9256.65	10853.7	9855.42	12173.7	18051.2	18588.4	14958.3	10963.3
29.29_1269.6670n	1	1	#770	29.2944	1269.67	66.93	GKLDGNQDLIR	[2] Acetyl (K)	P54071	P54071|IDHP_MOUSE Isocitrate dehydrogenase [NADP], mitochondrial OS=Mus musculus GN=Idh2 PE=1 SV=3	Idh2	1.67227	0.000237462	9.15407	42620.3	36711.9	43295.5	45821.9	61398.6	75070.9	74171.4	71051.8	55236.3	54800.8	54370.9	49888.9	61398.6	60949.4	56627	45400.6
44.39_1572.9224n	1	1	#5659	44.3935	1572.92	21.63	EKLILPHVDVQLK	[2] Acetyl (K)	P54071	P54071|IDHP_MOUSE Isocitrate dehydrogenase [NADP], mitochondrial OS=Mus musculus GN=Idh2 PE=1 SV=3	Idh2	1.37683	0.200552	32.7756	2478.96	4712.82	5043.84	6016.78	8210.16	7172.74	4516.58	5230.9	3212.76	7034.94	6334.12	6550.81	8210.16	5823.48	3448.24	3342.43
49.66_1765.8036n	1	1	#11127	49.6551	1765.8	21.55	YKWCEYGLTFTEK	[2] Acetyl (K)|[4] Carbamidomethyl (C)	Q60930	Q60930|VDAC2_MOUSE Voltage-dependent anion-selective channel protein 2 OS=Mus musculus GN=Vdac2 PE=1 SV=2	Vdac2	1.19476	0.317622	38.941	3561.75	4412.45	5971.94	8546.89	5834.81	7993.14	7178.07	5867.8	4616.07	6586.57	7499.63	9305.49	5834.81	6489.56	5480.18	3749.4
41.00_909.5319n	1	1	#41405	40.998	909.532	20.42	LKHQTLK	[2] Acetyl (K)|[4] Deamidated (NQ)	Q91WW5	Q91WW5|MRGA1_MOUSE Mas-related G-protein coupled receptor member A1 OS=Mus musculus GN=Mrgpra1 PE=2 SV=1	Mrgpra1	0.570829	0.0182243	30.9915	421.128	385.821	374.905	339.932	122.399	227.475	237.786	281.02	545.785	575.924	470.81	370.103	122.399	184.685	181.541	179.565
26.92_1405.8391n	0	1	#9496	26.919	1405.84	25.68	VKLLLQVQHASK	[2] Acetyl (K)|[6] Deamidated (NQ)	P48962	P48962|ADT1_MOUSE ADP/ATP translocase 1 OS=Mus musculus GN=Slc25a4 PE=1 SV=4	Slc25a4	0.516232	0.0106768	26.8989	2052.45	2761.29	3303.17	3567.35	1726.78	1968.5	1205.78	1130.74	2660	4121.84	4148.16	3883.98	1726.78	1598.2	920.566	722.518
23.64_1339.6184n	1	1	#1704	23.6365	1339.62	56.09	SCAEFVSGSQLR	[2] Carbamidomethyl (C)	Q9DCX2	Q9DCX2|ATP5H_MOUSE ATP synthase subunit d, mitochondrial OS=Mus musculus GN=Atp5h PE=1 SV=3	Atp5h	2.15091	9.58865e-05	13.712	14108.5	13318	15680.1	18075.6	28385.4	34317.2	33080.2	35814.9	18284.8	19880.1	19691.3	19680	28385.4	27861.8	25255.5	22884.9
55.23_1645.7291n	1	1	#1715	55.2271	1645.73	58.56	TCGFDFSGALEDISK	[2] Carbamidomethyl (C)	P05202	P05202|AATM_MOUSE Aspartate aminotransferase, mitochondrial OS=Mus musculus GN=Got2 PE=1 SV=1	Got2	2.01892	0.00600313	25.5025	15823.6	18376.7	20865	26813.8	32072.4	33581	45185.4	54468.6	20507.6	27431.3	26202.5	29193.7	32072.4	27264.1	34497.3	34804.2
35.53_2200.0961n	1	1	#6192	35.5305	2200.1	36.66	ACALSIAESCRPGDKVPSIK	[2] Carbamidomethyl (C)|[10] Carbamidomethyl (C)|[15] Acetyl (K)	Q8K2B3	Q8K2B3|SDHA_MOUSE Succinate dehydrogenase [ubiquinone] flavoprotein subunit, mitochondrial OS=Mus musculus GN=Sdha PE=1 SV=1	Sdha	1.34485	0.0162857	13.3906	6189	5793.25	6785.76	7839.64	9874.83	9434.87	9013.68	7459.95	8021.01	8647.72	8521.63	8535.46	9874.83	7660.08	6881.6	4766.75
19.77_1748.6547n	1	1	#12693	19.7714	1748.65	13.16	ECCHGDLLECADDR	[2] Carbamidomethyl (C)|[3] Carbamidomethyl (C)|[10] Carbamidomethyl (C)	P02769	P02769|ALBU_BOVIN Serum albumin OS=Bos taurus OX=9913 GN=ALB PE=1 SV=4	ALBU_BOVIN	1.48271	0.0216362	28.9788	1844.47	1114.09	998.733	1240.19	1993.02	1800.39	1876.8	2036.15	2390.46	1663.02	1254.22	1350.27	1993.02	1461.72	1432.87	1301.05
13.78_1241.4559n	2	2	#20390,#26330	13.7811	1241.46	20.88	TCFHCMACR	[2] Carbamidomethyl (C)|[5] Carbamidomethyl (C)|[8] Carbamidomethyl (C)	P50462	P50462|CSRP3_MOUSE Cysteine and glycine-rich protein 3 OS=Mus musculus GN=Csrp3 PE=1 SV=1	Csrp3	1.01632	0.828569	17.1481	596.045	815.703	710.399	893.593	842.947	778.617	654.607	788.8	772.48	1217.62	892.128	972.906	842.947	632.152	499.768	504.026
36.86_1358.6934n	1	1	#3307	36.8574	1358.69	38.84	MCLVEIEKAPK	[2] Carbamidomethyl (C)|[8] Acetyl (K)	Q91VD9	Q91VD9|NDUS1_MOUSE NADH-ubiquinone oxidoreductase 75 kDa subunit, mitochondrial OS=Mus musculus GN=Ndufs1 PE=1 SV=2	Ndufs1	2.36962	0.00458568	28.7464	8758.97	4946.63	5072.02	7641.78	10564.7	15029.3	17223.4	19786.5	11351.7	7383.96	6369.51	8320.05	10564.7	12202.2	13149.4	12643.2
41.12_1645.7288n	1	1	#7395	41.1248	1645.73	17.51	MQLWLNDPNNVEK	[2] Deamidated (NQ)|[6] Deamidated (NQ)|[9] Deamidated (NQ)|[10] Deamidated (NQ)|[13] Acetyl (K)	P53564	P53564|CUX1_MOUSE Homeobox protein cut-like 1 OS=Mus musculus GN=Cux1 PE=1 SV=3	Cux1	1.92606	0.00238392	19.7678	4574.11	4914.13	4633.23	6507.03	7753.65	9013.92	10716.3	12247.8	5928.09	7335.43	5818.47	7084.57	7753.65	7318.32	8181.47	7826.09
16.69_1350.6184n	1	1	#7600	16.6924	1350.62	24.92	DQLNNFQQLTK	[2] Deamidated (NQ)|[7] Deamidated (NQ)|[8] Deamidated (NQ)	G5E861	G5E861|SCLT1_MOUSE Sodium channel and clathrin linker 1 OS=Mus musculus GN=Sclt1 PE=1 SV=1	Sclt1	1.14002	0.476103	83.0025	121.991	810.8	2763.38	2496.66	2581.68	2122.94	1512.94	842.373	158.102	1210.3	3470.29	2718.26	2581.68	1723.6	1155.07	538.258
36.31_3439.5084n	1	1	#9399	36.312	3439.51	17.79	GMAVNVNTADCLDSVLSQPQLASNENCVELK	[2] Oxidation (M)|[5] Deamidated (NQ)|[7] Deamidated (NQ)|[11] Carbamidomethyl (C)|[18] Deamidated (NQ)|[20] Deamidated (NQ)|[24] Deamidated (NQ)|[26] Deamidated (NQ)|[27] Carbamidomethyl (C)|[31] Acetyl (K)	Q5SS00	Q5SS00|ZDBF2_MOUSE DBF4-type zinc finger-containing protein 2 homolog OS=Mus musculus GN=Zdbf2 PE=2 SV=1	Zdbf2	0.672681	0.105884	45.1208	45722.6	31158.8	31217.3	27599.6	20244.3	19327.5	14005.6	37704.3	59256.9	46511.5	39203.1	30049.3	20244.3	15691.8	10692.7	24092.2
57.98_2158.2245n	2	2	#12643,#3773	57.9813	2158.22	18.54	VELVPPTPAEIPTAIQSVKK	[20] Acetyl (K)	Q9CPQ8	Q9CPQ8|ATP5L_MOUSE ATP synthase subunit g, mitochondrial OS=Mus musculus GN=Atp5l PE=1 SV=1	Atp5l	2.55663	6.07866e-05	16.3534	9359.87	8458.46	9720.35	12255.4	22499	24694.7	25337	29208.4	12130.5	12626.1	12206.9	13343.2	22499	20049.4	19343.8	18663.5
65.31_2655.3494n	2	2	#12612,#1569	65.3133	2655.35	34.4	VVELLADIVQNSSLEDSQIEKER	[21] Acetyl (K)	Q9CZ13	Q9CZ13|QCR1_MOUSE Cytochrome b-c1 complex subunit 1, mitochondrial OS=Mus musculus GN=Uqcrc1 PE=1 SV=2	Uqcrc1	1.91427	0.0296332	41.4126	22747.3	32266.3	45512.8	61344.4	91993.3	93239.6	66756	57875.8	29480.8	48164.7	57155.5	66789.2	91993.3	75700.3	50965.7	36981.4
52.88_2701.3391n	1	1	#10129	52.8766	2701.34	30.04	DGTVTAGNASGVSDGAGAVIIASEDAVKK	[29] Acetyl (K)	Q8BWT1	Q8BWT1|THIM_MOUSE 3-ketoacyl-CoA thiolase, mitochondrial OS=Mus musculus GN=Acaa2 PE=1 SV=3	Acaa2	2.11814	0.00583723	27.2355	3447.76	2555.51	3282.88	4378.33	5237.01	5924.08	9368.26	8413.92	4468.33	3814.67	4122.68	4766.94	5237.01	4809.71	7152.32	5376.31
25.12_932.5685n	1	1	#1977	25.12	932.569	35.32	VLKYAGLK	[3] Acetyl (K)	Q8QZT1	Q8QZT1|THIL_MOUSE Acetyl-CoA acetyltransferase, mitochondrial OS=Mus musculus GN=Acat1 PE=1 SV=1	Acat1	2.0752	0.000122694	11.8224	7126.26	6602.39	7142.25	8626.94	12868.9	16764.9	15058.6	16521.5	9235.71	9855.55	8969.32	9392.64	12868.9	13611.3	11496.6	10556.9
29.20_976.4971n	1	1	#2506	29.1963	976.497	28.39	DEKGALFR	[3] Acetyl (K)	Q6Q2Z6	Q6Q2Z6|ACOT5_MOUSE Acyl-coenzyme A thioesterase 5 OS=Mus musculus GN=Acot5 PE=2 SV=2	Acot5	2.84143	6.33797e-07	7.51625	6809.48	6288.09	6987.42	7175.66	17258.2	20184.8	20465	19551.4	8825.15	9386.38	8774.88	7812.55	17258.2	16387.9	15624.2	12492.9
23.74_1253.6973n	1	1	#6479	23.7446	1253.7	33.87	GQKVLDSGAPIK	[3] Acetyl (K)	P56480	P56480|ATPB_MOUSE ATP synthase subunit beta, mitochondrial OS=Mus musculus GN=Atp5b PE=1 SV=2	Atp5b	1.96859	0.000444323	14.7455	2226.97	1839.76	2104.52	2618.81	3538.38	4620.96	4528.82	4615.9	2886.17	2746.25	2642.88	2851.25	3538.38	3751.71	3457.58	2949.46
25.65_1091.5602n	1	1	#7836	25.6491	1091.56	25.33	DEKVQLYR	[3] Acetyl (K)	P19783	P19783|COX41_MOUSE Cytochrome c oxidase subunit 4 isoform 1, mitochondrial OS=Mus musculus GN=Cox4i1 PE=1 SV=2	Cox4i1	1.66102	0.00194013	15.0706	2526.54	1830.03	1953.95	2342.19	2975.96	3846.24	3709.25	3840.83	3274.42	2731.73	2453.8	2550.07	2975.96	3122.73	2831.87	2454.21
37.40_1248.6611n	1	1	#1274	37.4033	1248.66	38.89	IGKFPFAANSR	[3] Acetyl (K)	O08749	O08749|DLDH_MOUSE Dihydrolipoyl dehydrogenase, mitochondrial OS=Mus musculus GN=Dld PE=1 SV=2	Dld	0.704646	0.112229	34.0059	41685.8	34088.9	32903	51575.2	17297.8	27421.5	27491.6	40710.7	54025.2	50885.4	41319.9	56152.8	17297.8	22263.2	20988.8	26013.3
57.57_3176.6077n	1	1	#15332	57.5699	3176.61	27.78	LDKFAAEHTIFASNTSSLQITNIANATTR	[3] Acetyl (K)	Q61425	Q61425|HCDH_MOUSE Hydroxyacyl-coenzyme A dehydrogenase, mitochondrial OS=Mus musculus GN=Hadh PE=1 SV=2	Hadh	1.17018	0.431497	24.5623	3829.27	5265.34	5737.79	6652.91	7424.57	7471.81	4189.62	6055.66	4962.77	7859.7	7205.59	7243.41	7424.57	6066.29	3198.61	3869.44
41.74_1197.7150n	1	1	#3959	41.7387	1197.71	16.63	ALKIPAMTIAK	[3] Acetyl (K)	P63038	P63038|CH60_MOUSE 60 kDa heat shock protein, mitochondrial OS=Mus musculus GN=Hspd1 PE=1 SV=1	Hspd1	1.38614	0.0271759	18.4048	8162.65	6326.77	7148.33	8358.75	8441.5	9910.97	10206.3	13020.7	10578.9	9444.13	8976.95	9100.65	8441.5	8046.62	7792.11	8319.96
35.90_1775.8057n	1	1	#762	35.9048	1775.81	79.87	VEKPVVEMDGDEMTR	[3] Acetyl (K)	P54071	P54071|IDHP_MOUSE Isocitrate dehydrogenase [NADP], mitochondrial OS=Mus musculus GN=Idh2 PE=1 SV=3	Idh2	1.93207	0.000773459	19.5374	71181	68113.9	79699.9	102874	138503	154958	149725	178687	92251.3	101675	100088	112004	138503	125809	114309	114177
14.52_1094.5026n	1	1	#2609	14.5217	1094.5	20.62	HYKTDFDK	[3] Acetyl (K)	P54071	P54071|IDHP_MOUSE Isocitrate dehydrogenase [NADP], mitochondrial OS=Mus musculus GN=Idh2 PE=1 SV=3	Idh2	1.56405	0.00574657	16.145	3209.39	2897.59	3969.02	4060.35	5615.43	5308.16	4668.38	6518.04	4159.4	4325.3	4984.34	4420.73	5615.43	4309.65	3564.13	4164.89
59.54_2023.9816n	1	1	#15286	59.5435	2023.98	32.83	NEKGLLTYTSWEDALSR	[3] Acetyl (K)	Q91VD9	Q91VD9|NDUS1_MOUSE NADH-ubiquinone oxidoreductase 75 kDa subunit, mitochondrial OS=Mus musculus GN=Ndufs1 PE=1 SV=2	Ndufs1	1.81669	0.0042676	23.9114	2091.86	2644.82	2967.85	3727.86	4745.98	5575.42	4498.18	5949.57	2711.07	3947.98	3727.06	4058.74	4745.98	4526.63	3434.19	3801.64
39.29_1533.7166n	1	1	#2745	39.2925	1533.72	29.42	MYKEEGLNAFYK	[3] Acetyl (K)	Q8VEM8	Q8VEM8|MPCP_MOUSE Phosphate carrier protein, mitochondrial OS=Mus musculus GN=Slc25a3 PE=1 SV=1	Slc25a3	1.72196	0.00873501	25.441	10297.6	11264.9	13347.6	17846.2	18409.8	21463.2	24109.2	26862.2	13345.8	16815.4	16762.1	19430.2	18409.8	17425.7	18406.5	17164.3
22.25_948.5273n	1	1	#2646	22.2522	948.527	38.12	IFKSDGLK	[3] Acetyl (K)	P48962	P48962|ADT1_MOUSE ADP/ATP translocase 1 OS=Mus musculus GN=Slc25a4 PE=1 SV=4	Slc25a4	1.98662	2.84242e-05	9.50415	4331.07	4019.63	4390.3	5026.18	7962.18	9142.91	8652.26	9539.34	5613.11	6000.2	5513.38	5472.29	7962.18	7423.04	6605.68	6095.43
46.58_1740.8672n	2	2	#2794,#28103	46.5824	1740.87	14.08	GLKLTFDSSFSPNTGK	[3] Acetyl (K)|[13] Deamidated (NQ)	Q60932	Q60932|VDAC1_MOUSE Voltage-dependent anion-selective channel protein 1 OS=Mus musculus GN=Vdac1 PE=1 SV=3	Vdac1	1.89374	0.00412221	27.63	21373.4	26000.5	30183.4	40486.4	55954	57349.3	47359.9	62880.8	27700.1	38811.5	37904.7	44079.9	55954	46561.3	36157.5	40179.5
29.89_1791.8010n	1	1	#6989	29.8936	1791.8	34.97	VEKPVVEMDGDEMTR	[3] Acetyl (K)|[13] Oxidation (M)	P54071	P54071|IDHP_MOUSE Isocitrate dehydrogenase [NADP], mitochondrial OS=Mus musculus GN=Idh2 PE=1 SV=3	Idh2	1.95803	7.03112e-05	10.3103	5527.58	4961.79	5160.21	4452.3	8547.68	10848.9	10405.8	9557.68	7163.8	7406.58	6480.25	4847.47	8547.68	8808.15	7944.42	6107.15
22.89_1142.5425n	1	1	#4160	22.8879	1142.54	23.8	VAKFCYADK	[3] Acetyl (K)|[5] Carbamidomethyl (C)	Q8CHT0	Q8CHT0|AL4A1_MOUSE Delta-1-pyrroline-5-carboxylate dehydrogenase, mitochondrial OS=Mus musculus GN=Aldh4a1 PE=1 SV=3	Aldh4a1	1.48121	0.000319959	9.17413	3956.84	3785.96	3804.35	4572.42	5636.17	5721.42	6094.36	6424.57	5128.11	5651.39	4777.54	4978.26	5636.17	4645.17	4652.81	4105.16
28.07_1407.7172n	1	1	#3161	28.0702	1407.72	42.58	NTKIICQGFTGK	[3] Acetyl (K)|[6] Carbamidomethyl (C)	Q9WUM5	Q9WUM5|SUCA_MOUSE Succinate--CoA ligase [ADP/GDP-forming] subunit alpha, mitochondrial OS=Mus musculus GN=Suclg1 PE=1 SV=4	Suclg1	2.3876	2.4693e-06	8.62456	8636.16	7817.41	8475.13	8703.17	17749.3	20491.3	20138.1	21920.7	11192.6	11669.2	10643.2	9475.64	17749.3	16636.7	15374.7	14006.9
45.48_1317.7389n	1	1	#5059	45.4842	1317.74	18.83	AIKLTVNDFVR	[3] Acetyl (K)|[7] Deamidated (NQ)	Q9QXX4	Q9QXX4|CMC2_MOUSE Calcium-binding mitochondrial carrier protein Aralar2 OS=Mus musculus GN=Slc25a13 PE=1 SV=1	Slc25a13	1.06548	0.6146	29.9272	4480.78	7464.73	8154.98	9848.99	8736.28	9006.18	7293.92	6874.05	5807.14	11142.8	10241.1	10723.2	8736.28	7312.03	5568.63	4392.37
27.79_1791.8009n	1	1	#6065	27.7883	1791.8	33.3	VEKPVVEMDGDEMTR	[3] Acetyl (K)|[8] Oxidation (M)	P54071	P54071|IDHP_MOUSE Isocitrate dehydrogenase [NADP], mitochondrial OS=Mus musculus GN=Idh2 PE=1 SV=3	Idh2	2.09126	3.55473e-06	7.93579	8543.95	7992.1	8902.42	8425.29	16245.7	19236.9	18517.1	16818.4	11073	11930	11179.8	9173.09	16245.7	15618.2	14137.1	10746.6
22.14_1807.7961n	1	1	#43539	22.1437	1807.8	21.35	VEKPVVEMDGDEMTR	[3] Acetyl (K)|[8] Oxidation (M)|[13] Oxidation (M)	P54071	P54071|IDHP_MOUSE Isocitrate dehydrogenase [NADP], mitochondrial OS=Mus musculus GN=Idh2 PE=1 SV=3	Idh2	2.21651	0.00905346	32.5729	560.006	454.457	609.401	403.087	1239.11	1538.67	664.761	1050.2	725.773	678.379	765.293	438.864	1239.11	1249.24	507.52	671.058
41.17_1326.7028n	2	2	#1145,#35260	41.1704	1326.7	70.22	LYCIYVAIGQK	[3] Carbamidomethyl (C)	Q03265	Q03265|ATPA_MOUSE ATP synthase subunit alpha, mitochondrial OS=Mus musculus GN=Atp5a1 PE=1 SV=1	Atp5a1	0.565236	0.00780336	24.3241	62391.5	84924.3	87488	114233	45352.6	57301.4	42265.5	52369	80860	126769	109868	124372	45352.6	46522.5	32268.1	33462.7
56.88_1676.7614n	1	1	#2676	56.8775	1676.76	29.95	SLCPVSWVSAWDDR	[3] Carbamidomethyl (C)	P56391	P56391|CX6B1_MOUSE Cytochrome c oxidase subunit 6B1 OS=Mus musculus GN=Cox6b1 PE=1 SV=2	Cox6b1	4.60162	4.9552e-05	23.6544	5804.59	6024.93	8767.35	9121.41	28101.5	31734.9	33971.7	42944	7522.81	8993.55	11010.1	9931	28101.5	25765.3	25936.1	27440.3
20.64_989.4271n	1	1	#7298	20.6425	989.427	25.46	TYCYDLR	[3] Carbamidomethyl (C)	Q791V5	Q791V5|MTCH2_MOUSE Mitochondrial carrier homolog 2 OS=Mus musculus GN=Mtch2 PE=1 SV=1	Mtch2	1.51159	0.00208276	15.2573	1403.21	1212.06	1399.47	1739.27	2078.54	2366.74	2050.02	2202.39	1818.57	1809.27	1757.46	1893.65	2078.54	1921.54	1565.11	1407.28
24.90_1757.7808n	2	2	#52000,#10550	24.8962	1757.78	17.72	TECFVPDDKEEYVK	[3] Carbamidomethyl (C)	Q02566	Q02566|MYH6_MOUSE Myosin-6 OS=Mus musculus GN=Myh6 PE=1 SV=2	Myh6	0.111446	1.22793e-06	22.4473	5625.07	5290.91	5226.67	6323.22	569.352	828.272	600.273	505.833	7290.15	7897.86	6563.72	6884.45	569.352	672.466	458.286	323.216
42.20_1948.9384n	2	2	#4252,#28912	42.2002	1948.94	22.13	VLNLASNNLNQGISSLCK	[3] Deamidated (NQ)|[7] Deamidated (NQ)|[8] Deamidated (NQ)|[10] Deamidated (NQ)|[11] Deamidated (NQ)|[17] Carbamidomethyl (C)	Q66X05	Q66X05|NAL4F_MOUSE NACHT, LRR and PYD domains-containing protein 4F OS=Mus musculus GN=Nlrp4f PE=2 SV=1	Nlrp4f	1.97578	0.00561449	27.2378	7080.34	9262.06	10476.3	13686.6	22821.5	22624	19227.9	15356.1	9176.2	13825.7	13156.3	14901.4	22821.5	18368.2	14679.8	9812.24
41.79_1414.6798n	1	1	#3420	41.7869	1414.68	42	TVMENFVAFVDK	[3] Oxidation (M)	P02769	P02769|ALBU_BOVIN Serum albumin OS=Bos taurus OX=9913 GN=ALB PE=1 SV=4	ALBU_BOVIN	1.33023	0.156404	26.7923	19497	11773.2	11093.4	15599.7	14830.1	18264.9	17640.1	26369.3	25268.3	17574.1	13931.2	16984.2	14830.1	14829.1	13467.5	16849.4
33.81_2411.1554n	2	2	#21349,#1014	33.8081	2411.16	19.5	HEMVIYEAASAIIHLPNCTAR	[3] Oxidation (M)|[18] Carbamidomethyl (C)	Q9QXK3	Q9QXK3|COPG2_MOUSE Coatomer subunit gamma-2 OS=Mus musculus GN=Copg2 PE=1 SV=1	Copg2	1.59994	0.0007147	10.4131	98883.7	83025.5	96859.4	107251	153940	167256	163303	133107	128154	123934	121637	116770	153940	135794	124676	85052.7
23.73_1468.6975n	1	1	#22578	23.7264	1468.7	24.93	STMNFKIGGATER	[3] Oxidation (M)|[6] Acetyl (K)	P97807	P97807|FUMH_MOUSE Fumarate hydratase, mitochondrial OS=Mus musculus GN=Fh PE=1 SV=3	Fh	2.4916	2.69756e-05	16.3687	844.524	774.271	931.414	1121.71	2301	2354.55	2203.93	2289.47	1094.51	1155.77	1169.68	1221.27	2301	1911.63	1682.62	1462.92
45.00_1166.6330n	1	1	#1885	44.9988	1166.63	65	FGTKFGLDLK	[4] Acetyl (K)	Q8BWT1	Q8BWT1|THIM_MOUSE 3-ketoacyl-CoA thiolase, mitochondrial OS=Mus musculus GN=Acaa2 PE=1 SV=3	Acaa2	1.36216	0.0738236	22.4293	13130.9	15242	16863.8	21968	18417.7	25746	19984.7	27395	17017.8	22752.2	21177.7	23917.8	18417.7	20903	15257.6	17504.8
60.31_2028.9292n	2	2	#4972,#4042	60.3073	2028.93	52.26	MGMKAQDTAELFFEDVR	[4] Acetyl (K)	P51174	P51174|ACADL_MOUSE Long-chain specific acyl-CoA dehydrogenase, mitochondrial OS=Mus musculus GN=Acadl PE=1 SV=2	Acadl	2.50868	0.0012422	26.5018	5869.79	9644.36	8641.53	11542.2	20527.8	24972.3	18323.2	25731	7607.31	14396.4	10852.1	12566.6	20527.8	20274.8	13989.1	16441.6
17.73_1085.6186n	1	1	#2370	17.7292	1085.62	41.44	TTGKLIAQGR	[4] Acetyl (K)	Q9CQR4	Q9CQR4|ACO13_MOUSE Acyl-coenzyme A thioesterase 13 OS=Mus musculus GN=Acot13 PE=1 SV=1	Acot13	3.07659	1.20395e-05	15.2954	5073.92	4016.85	4160.03	5503.29	14278.4	13314.2	14026.3	16079.7	6575.85	5996.05	5224.22	5991.74	14278.4	10809.7	10708.6	10274.6
38.16_1524.8760n	1	1	#3423	38.1575	1524.88	55.79	VLEKVTLVSAAPEK	[4] Acetyl (K)	Q9CQR4	Q9CQR4|ACO13_MOUSE Acyl-coenzyme A thioesterase 13 OS=Mus musculus GN=Acot13 PE=1 SV=1	Acot13	4.2739	2.05937e-05	23.7091	5529.49	4970.4	4541.02	5602.59	18159.4	20800.6	19535.6	29732.7	7166.27	7419.44	5702.66	6099.86	18159.4	16887.8	14914.7	18998.6
16.51_1422.7825n	2	2	#1551,#2165	16.5079	1422.78	50.55	HVVKSISVQQEK	[4] Acetyl (K)	Q9CQQ7	Q9CQQ7|AT5F1_MOUSE ATP synthase F(0) complex subunit B1, mitochondrial OS=Mus musculus GN=Atp5f1 PE=1 SV=1	Atp5f1	1.08459	0.595711	26.9672	13025.5	19774.4	19981.8	26029.1	18314.2	19096.1	20210.4	27856.5	16881.1	29517.8	25093.4	28339.4	18314.2	15503.9	15429.9	17799.7
55.07_1628.9495n	2	2	#2033,#5776	55.0719	1628.95	35.57	TVLKSFLSPNQILK	[4] Acetyl (K)	Q9DB20	Q9DB20|ATPO_MOUSE ATP synthase subunit O, mitochondrial OS=Mus musculus GN=Atp5o PE=1 SV=1	Atp5o	0.98841	0.993808	22.3688	24367.3	32737.6	36949.9	42477.8	28344	30379.5	35821	40405.7	31580.2	48868.2	46402.1	46248	28344	24664.8	27348	25818.4
55.77_1821.0614n	1	1	#21438	55.7655	1821.06	26.58	VAAKLNVAPVSDIIEIK	[4] Acetyl (K)	Q99LC5	Q99LC5|ETFA_MOUSE Electron transfer flavoprotein subunit alpha, mitochondrial OS=Mus musculus GN=Etfa PE=1 SV=2	Etfa	2.93566	0.0222201	41.1463	523.132	1019.54	1109.8	1520.97	3749.56	4163.19	1307.38	3031.65	677.985	1521.88	1393.7	1655.97	3749.56	3380.06	998.133	1937.16
20.79_912.5638n	1	1	#2662	20.7901	912.564	27.6	VLAKLAEK	[4] Acetyl (K)	Q9DCW4	Q9DCW4|ETFB_MOUSE Electron transfer flavoprotein subunit beta OS=Mus musculus GN=Etfb PE=1 SV=3	Etfb	1.89814	0.00013704	12.2394	3947.99	3428.6	3530.93	4462.17	6575.54	7353.24	7084.48	8160.55	5116.63	5117.95	4434.18	4858.22	6575.54	5970.02	5408.73	5214.41
15.97_941.5326n	1	1	#4225	15.9657	941.533	23.57	HIVKEFK	[4] Acetyl (K)	P38647	P38647|GRP75_MOUSE Stress-70 protein, mitochondrial OS=Mus musculus GN=Hspa9 PE=1 SV=3	Hspa9	2.32152	0.000211867	16.0592	1009.52	843.296	913.86	1211.11	2123.79	2141.18	2127.4	2842.12	1308.34	1258.81	1147.64	1318.61	2123.79	1738.41	1624.19	1816.05
45.08_2027.1337n	1	1	#3237	45.0781	2027.13	31.31	GPLKTPIAAGHPSMNLLLR	[4] Acetyl (K)	Q9D6R2	Q9D6R2|IDH3A_MOUSE Isocitrate dehydrogenase [NAD] subunit alpha, mitochondrial OS=Mus musculus GN=Idh3a PE=1 SV=1	Idh3a	0.524506	0.00522091	26.5575	26458.2	36877.9	41780.1	51436.2	20836.3	21629	21435.5	18211.8	34290.1	55048.5	52467.9	56001.5	20836.3	17560.4	16365.2	11636.9
23.52_1316.6720n	1	1	#16184	23.5227	1316.67	22.48	LADKVNSSWQK	[4] Acetyl (K)	Q9Z2Y8	Q9Z2Y8|PROSC_MOUSE Proline synthase co-transcribed bacterial homolog protein OS=Mus musculus GN=Prosc PE=1 SV=1	Prosc	2.81618	7.67783e-05	20.6261	530.604	768.124	744.81	896.129	2051.01	2099.68	2084.62	2043.32	687.668	1146.6	935.34	975.666	2051.01	1704.71	1591.53	1305.64
37.32_1852.8616n	2	2	#10279,#11522	37.3159	1852.86	39.1	EDVKSCAEFVSGSQLR	[4] Acetyl (K)|[6] Carbamidomethyl (C)	Q9DCX2	Q9DCX2|ATP5H_MOUSE ATP synthase subunit d, mitochondrial OS=Mus musculus GN=Atp5h PE=1 SV=3	Atp5h	2.765	0.00133673	26.9304	3080.24	4079.13	3073.56	3819.11	5823.55	11209.1	10527.5	11293.7	3992.02	6089.02	3859.81	4158.08	5823.55	9100.6	8037.36	7216.46
29.13_1380.7243n	1	1	#12981	29.1329	1380.72	16.13	YILKLENSSGSK	[4] Acetyl (K)|[7] Deamidated (NQ)	A2ASS6	A2ASS6|TITIN_MOUSE Titin OS=Mus musculus GN=Ttn PE=1 SV=1	Ttn	1.11981	0.309466	17.7808	1704.85	1497.33	1715.07	1509.41	1821.2	2237.62	1633.19	1504.64	2209.51	2235.09	2153.81	1643.38	1821.2	1816.7	1246.88	961.432
31.75_1411.8024n	2	2	#1056,#744	31.7486	1411.8	23.83	QLQCVAKPLSLR	[4] Carbamidomethyl (C)	Q8K3Z0	Q8K3Z0|NOD2_MOUSE Nucleotide-binding oligomerization domain-containing protein 2 OS=Mus musculus GN=Nod2 PE=1 SV=1	Nod2	1.74928	0.000440236	12.3664	84282	79681.5	89465.4	105157	141509	166745	175573	143442	109230	118943	112352	114491	141509	135379	134043	91656.5
52.88_1831.9057n	2	2	#7737,#10314	52.8766	1831.91	37.48	ILACDDLDEAAKMVVK	[4] Carbamidomethyl (C)|[12] Acetyl (K)	Q9Z2I9	Q9Z2I9|SUCB1_MOUSE Succinate--CoA ligase [ADP-forming] subunit beta, mitochondrial OS=Mus musculus GN=Sucla2 PE=1 SV=2	Sucla2	1.8617	0.00688487	23.9149	4504.13	3815.1	4730.67	6561.99	7436.71	8135.16	12074.4	8865.33	5837.4	5694.9	5940.83	7144.41	7436.71	6604.86	9218.31	5664.75
53.76_1927.9595n	2	2	#3068,#5052	53.7616	1927.96	34.54	ETECTYFSTPLLLGKK	[4] Carbamidomethyl (C)|[16] Acetyl (K)	P08249	P08249|MDHM_MOUSE Malate dehydrogenase, mitochondrial OS=Mus musculus GN=Mdh2 PE=1 SV=3	Mdh2	2.37191	0.000584066	18.3641	15498.4	17490.8	20166.1	23490.8	35408.3	41769.5	52803.7	51816	20086	26108.9	25324.8	25575.8	35408.3	33912.2	40313.6	33109.3
32.55_994.4802n	1	1	#1692	32.5489	994.48	19.75	SSAQGKFNR	[4] Deamidated (NQ)	Q5DU28	Q5DU28|PCX2_MOUSE Pecanex-like protein 2 OS=Mus musculus GN=Pcnx2 PE=2 SV=2	Pcnx2	0.596621	0.000299801	9.66394	22190.8	19613.8	22384.7	24852.9	11589.7	13997.3	13029.7	14507.9	28759.5	29278	28111	27058.8	11589.7	11364.2	9947.67	9270.22
17.68_1568.8703n	3	3	#1923,#515,#1031	17.6804	1568.87	15.33	IYLQVLLEVPPER	[4] Deamidated (NQ)	Q56A07	Q56A07|SCN2B_MOUSE Sodium channel subunit beta-2 OS=Mus musculus GN=Scn2b PE=1 SV=1	Scn2b	0.832447	0.0718677	14.0027	137101	106223	114393	142569	101707	98707.8	98761.7	117286	177684	158562	143656	155223	101707	80139.9	75400.8	74943.2
23.10_1277.6282n	1	1	#2234	23.1024	1277.63	35.91	TIAMDGTEGLVR	[4] Oxidation (M)	P56480	P56480|ATPB_MOUSE ATP synthase subunit beta, mitochondrial OS=Mus musculus GN=Atp5b PE=1 SV=2	Atp5b	1.52419	0.00165284	11.48	13897.1	13156	14181.7	16972.2	18958.7	22117.6	23099.3	24543.2	18010.8	19638.3	17809.5	18478.6	18958.7	17957	17635.5	15682.6
64.95_2751.3874n	1	1	#6087	64.948	2751.39	18.49	VIGMHYFSPVDKMQLLEIITTDK	[4] Oxidation (M)|[12] Acetyl (K)|[13] Oxidation (M)	Q8BMS1	Q8BMS1|ECHA_MOUSE Trifunctional enzyme subunit alpha, mitochondrial OS=Mus musculus GN=Hadha PE=1 SV=1	Hadha	1.12024	0.732871	34.1519	7294.63	11522.3	14936	16466	17482	16778	14959.3	7038.1	9453.91	17199.7	18756.7	17927.4	17482	13621.9	11420.9	4497.19
27.90_1605.8168n	2	2	#107503,#6390	27.9013	1605.82	30.1	APSMVAAAVTYSKPR	[4] Oxidation (M)|[13] Acetyl (K)	Q9CPQ8	Q9CPQ8|ATP5L_MOUSE ATP synthase subunit g, mitochondrial OS=Mus musculus GN=Atp5l PE=1 SV=1	Atp5l	1.75135	0.000161328	10.4492	3298.04	3065.53	3741.65	3268.37	5504.22	6516.55	6207.83	5193.26	4274.3	4575.99	4698.81	3558.46	5504.22	5290.72	4739.44	3318.38
29.51_1047.6068n	1	1	#11196	29.5077	1047.61	15.55	AIITKSFAR	[5] Acetyl (K)	Q99KI0	Q99KI0|ACON_MOUSE Aconitate hydratase, mitochondrial OS=Mus musculus GN=Aco2 PE=1 SV=1	Aco2	2.18567	9.24108e-06	9.75182	717.258	746.425	728.147	647.643	1410.42	1766.15	1513.4	1516.18	929.574	1114.21	914.416	705.126	1410.42	1433.92	1155.43	968.806
51.79_1770.9949n	1	1	#45384	51.7893	1770.99	15.07	VIGVKLTGSLSGWTSPK	[5] Acetyl (K)	Q99KI0	Q99KI0|ACON_MOUSE Aconitate hydratase, mitochondrial OS=Mus musculus GN=Aco2 PE=1 SV=1	Aco2	0.626451	0.00590843	19.2504	1809.19	1808.89	2115.85	2326.37	1120.72	1556.77	1014.57	1357.33	2344.73	2700.17	2657.11	2532.85	1120.72	1263.92	774.586	867.304
35.38_1971.9484n	2	2	#3792,#4158	35.3781	1971.95	67.32	ANLEKAQSELSGAADEAAR	[5] Acetyl (K)	Q9D3D9	Q9D3D9|ATPD_MOUSE ATP synthase subunit delta, mitochondrial OS=Mus musculus GN=Atp5d PE=1 SV=1	Atp5d	0.81735	0.164325	22.5663	19939.1	18987.8	24961	30577	19532.4	20425.4	20182.3	17070.8	25841.3	28343.5	31346.3	33290.9	19532.4	16583.2	15408.4	10907.9
40.33_1583.8399n	2	2	#3153,#31762	40.3346	1583.84	27.99	LNEEKIAQLEEVK	[5] Acetyl (K)	Q9CQQ7	Q9CQQ7|AT5F1_MOUSE ATP synthase F(0) complex subunit B1, mitochondrial OS=Mus musculus GN=Atp5f1 PE=1 SV=1	Atp5f1	1.79965	0.000946583	16.2894	9271.2	10137.2	11759.7	13373.6	16941.3	20867.1	20491.8	21858.9	12015.6	15132.1	14767.9	14560.6	16941.3	16941.8	15644.8	13967.4
39.42_1427.7651n	2	2	#627,#6189	39.4171	1427.77	72.13	YNALKIPVPEDK	[5] Acetyl (K)	Q9DCX2	Q9DCX2|ATP5H_MOUSE ATP synthase subunit d, mitochondrial OS=Mus musculus GN=Atp5h PE=1 SV=3	Atp5h	2.16765	0.00181011	23.6689	81534.8	58965.8	67016.8	87078.5	125435	140808	160177	212161	105670	88019.7	84160.5	94807.3	125435	114321	122289	135566
43.39_1705.8192n	1	1	#26410	43.3884	1705.82	24.38	FDDPKFEVIDKPQS	[5] Acetyl (K)	P97450	P97450|ATP5J_MOUSE ATP synthase-coupling factor 6, mitochondrial OS=Mus musculus GN=Atp5j PE=1 SV=1	Atp5j	0.717184	0.0816893	32.6528	1597.15	1425.71	1707.12	1969.53	1341.41	1692.46	909.167	861.736	2069.93	2128.19	2143.82	2144.34	1341.41	1374.1	694.114	550.631
67.84_1493.7946n	1	1	#5767	67.8393	1493.79	28.82	DPMFKLVAQLYK	[5] Acetyl (K)	Q9CZU6	Q9CZU6|CISY_MOUSE Citrate synthase, mitochondrial OS=Mus musculus GN=Cs PE=1 SV=1	Cs	0.849528	0.572763	35.9391	2557.89	5655.33	5691.64	5636.86	5002.27	5731.01	3429.5	2438.46	3315.05	8441.84	7147.63	6137.18	5002.27	4652.96	2618.29	1558.12
39.88_1304.6463n	1	1	#2659	39.8832	1304.65	34.66	LNLEKMMEQK	[5] Acetyl (K)	O08749	O08749|DLDH_MOUSE Dihydrolipoyl dehydrogenase, mitochondrial OS=Mus musculus GN=Dld PE=1 SV=2	Dld	1.57314	0.00121757	11.901	12064.9	9595.35	11158.9	12723.6	15360	18955	18597.8	18732.3	15636.3	14323.2	14013.5	13852.9	15360	15389.4	14198.7	11969.5
24.92_1538.7723n	2	2	#3641,#22716	24.9154	1538.77	27.6	VPTDKYYGAQTVR	[5] Acetyl (K)	P97807	P97807|FUMH_MOUSE Fumarate hydratase, mitochondrial OS=Mus musculus GN=Fh PE=1 SV=3	Fh	1.62481	0.0010182	11.7747	9281.25	9082.2	9145.03	11457.5	13505.5	18017	15602.2	16187.7	12028.6	13557.2	11484.4	12474.5	13505.5	14627.8	11911.7	10343.6
38.80_1404.7489n	1	1	#7372	38.7996	1404.75	19.66	IITEKGVFDVDK	[5] Acetyl (K)	Q9D0K2	Q9D0K2|SCOT1_MOUSE Succinyl-CoA:3-ketoacid coenzyme A transferase 1, mitochondrial OS=Mus musculus GN=Oxct1 PE=1 SV=1	Oxct1	3.06331	0.000373066	24.5246	2295.3	1426.43	1710.89	2452.43	4986.21	6026.45	5450.86	7690.79	2974.73	2129.27	2148.55	2670.1	4986.21	4892.82	4161.52	4914.25
53.93_1777.8445n	1	1	#1691	53.9303	1777.84	54	YEEDKFYLEPYLK	[5] Acetyl (K)	Q9D855	Q9D855|QCR7_MOUSE Cytochrome b-c1 complex subunit 7 OS=Mus musculus GN=Uqcrb PE=1 SV=3	Uqcrb	2.87495	0.000656449	27.4935	19700.6	19034.8	23184.2	26989.9	45417.5	54167.5	71255.1	84771	25532.2	28413.7	29115	29385.5	45417.5	43978.1	54400.6	54166.8
34.80_1667.9012n	2	2	#6068,#3452	34.8045	1667.9	21.96	HTISKFLQENLAPK	[5] Acetyl (K)|[8] Deamidated (NQ)	Q9JHI5	Q9JHI5|IVD_MOUSE Isovaleryl-CoA dehydrogenase, mitochondrial OS=Mus musculus GN=Ivd PE=1 SV=1	Ivd	1.0282	0.741878	14.5919	21455.5	21622.3	23890.2	28959.7	23239.1	26705.8	27128.4	21559.9	27806.5	32276.1	30001.6	31530.1	23239.1	21682.2	20711.5	13776.3
44.48_1661.8441n	2	2	#525,#1398	44.4779	1661.84	36.93	EQIEKFIPQMTAGK	[5] Acetyl (K)|[9] Deamidated (NQ)	P51174	P51174|ACADL_MOUSE Long-chain specific acyl-CoA dehydrogenase, mitochondrial OS=Mus musculus GN=Acadl PE=1 SV=2	Acadl	1.29588	0.156476	25.2422	203709	170730	180130	249444	189841	230909	278284	342868	264010	254852	226210	271584	189841	187473	212460	219085
42.69_3049.5785n	2	2	#9055,#3479	42.6914	3049.58	21.75	LLSHCLLVTLASHHPADFTPAVHASLDK	[5] Carbamidomethyl (C)	P01942	P01942|HBA_MOUSE Hemoglobin subunit alpha OS=Mus musculus GN=Hba PE=1 SV=2	Hba	0.137799	0.000512359	62.3614	97693.1	119230	106647	97383.1	26717.3	15844.3	8822.02	6623.25	126611	177978	133929	106027	26717.3	12863.8	6735.28	4232.11
23.66_2249.9672n	1	1	#2759	23.661	2249.97	19.02	TYFSCTSAHTSTGDGTAMVTR	[5] Carbamidomethyl (C)	Q8K2B3	Q8K2B3|SDHA_MOUSE Succinate dehydrogenase [ubiquinone] flavoprotein subunit, mitochondrial OS=Mus musculus GN=Sdha PE=1 SV=1	Sdha	1.73804	0.00104621	16.2896	15999.2	16267	19593.5	22372.2	28049.6	35260.4	34000.5	31707.9	20735.2	24282.1	24605.8	24357.9	28049.6	28627.6	25958.1	20260.7
23.52_2249.9659n	1	1	#54295	23.5227	2249.97	20.06	TYFSCTSAHTSTGDGTAMVTR	[5] Carbamidomethyl (C)	Q8K2B3	Q8K2B3|SDHA_MOUSE Succinate dehydrogenase [ubiquinone] flavoprotein subunit, mitochondrial OS=Mus musculus GN=Sdha PE=1 SV=1	Sdha	0.905833	0.558923	31.5209	1770.25	1366.76	1176.12	1890.48	1179.88	2014.14	1427.87	997.543	2294.26	2040.2	1476.99	2058.27	1179.88	1635.26	1090.13	637.408
80.51_2784.4456n	1	1	#4462	80.5115	2784.45	29.84	GEVPCTVTTASPLDDAVLSELKTVLK	[5] Carbamidomethyl (C)|[22] Acetyl (K)	Q9DB20	Q9DB20|ATPO_MOUSE ATP synthase subunit O, mitochondrial OS=Mus musculus GN=Atp5o PE=1 SV=1	Atp5o	1.74477	0.163759	45.7184	8350.36	19809.7	19871.4	26179.6	30405.2	51788.5	31512.5	15775.5	10822.1	29570.5	24954.8	28503.3	30405.2	42046.6	24058.6	10080.2
31.68_1280.6905n	1	1	#2401	31.6831	1280.69	20.6	EPIICKNIPR	[5] Carbamidomethyl (C)|[6] Acetyl (K)	P54071	P54071|IDHP_MOUSE Isocitrate dehydrogenase [NADP], mitochondrial OS=Mus musculus GN=Idh2 PE=1 SV=3	Idh2	2.19463	0.00027807	19.2595	11979.3	10399.7	10856.7	10616.8	18571	23599.8	24172.9	29896.4	15525.2	15523.9	13634	11559.1	18571	19160.5	18455.1	19103.2
81.05_5230.9478n	1	1	#129037	81.0518	5230.95	17.49	VIYTNGCIDKLVNWIHSNLFLLGGVALGLAIPQLVGILLSQVLVNQIK	[5] Deamidated (NQ)|[7] Carbamidomethyl (C)|[13] Deamidated (NQ)|[18] Deamidated (NQ)|[33] Deamidated (NQ)|[46] Deamidated (NQ)	Q8R3S2	Q8R3S2|TSN33_MOUSE Tetraspanin-33 OS=Mus musculus GN=Tspan33 PE=1 SV=1	Tspan33	0.855686	0.375162	115.04	99.4755	191.725	88.3657	258.879	363.189	91.856	91.2646	0	128.921	286.193	110.971	281.857	363.189	74.5771	69.6771	0
29.62_1181.6191n	2	2	#496,#6260	29.6178	1181.62	28.35	AFGGQSLKFGK	[5] Deamidated (NQ)|[8] Acetyl (K)	Q8K2B3	Q8K2B3|SDHA_MOUSE Succinate dehydrogenase [ubiquinone] flavoprotein subunit, mitochondrial OS=Mus musculus GN=Sdha PE=1 SV=1	Sdha	1.10551	0.161937	10.2493	93162.8	81478.2	89753.9	91022.1	83842.7	99126.9	103340	106607	120740	121624	112714	99100.9	83842.7	80480.2	78896	68119.5
56.84_1472.8268n	1	1	#3813	56.842	1472.83	29.94	TVLIMELINNVAK	[5] Oxidation (M)	P56480	P56480|ATPB_MOUSE ATP synthase subunit beta, mitochondrial OS=Mus musculus GN=Atp5b PE=1 SV=2	Atp5b	1.59785	0.0466817	36.4481	4840.51	8355.2	11513.3	12167	14657.1	14810.4	15211.6	14243.2	6273.34	12472	14458.6	13246.9	14657.1	12024.4	11613.5	9101.08
50.10_1530.8402n	2	2	#823,#2435	50.099	1530.84	82.44	YDLLEKNINIVR	[6] Acetyl (K)	Q99KI0	Q99KI0|ACON_MOUSE Aconitate hydratase, mitochondrial OS=Mus musculus GN=Aco2 PE=1 SV=1	Aco2	1.90921	0.00224128	22.8212	47712.1	51595.1	66468.5	77876.9	99853.1	111516	118589	135225	61835.3	77017.3	83471.9	84789	99853.1	90538.9	90538	86405.8
21.88_1348.6867n	1	1	#852	21.8765	1348.69	45.52	IQEYEKQLEK	[6] Acetyl (K)	Q9DCX2	Q9DCX2|ATP5H_MOUSE ATP synthase subunit d, mitochondrial OS=Mus musculus GN=Atp5h PE=1 SV=3	Atp5h	2.07925	0.000120779	12.1682	34327.8	31785.8	31870.3	40038.3	59896.7	75723.7	71128.8	80233.6	44489.2	47447.4	40023.1	43592	59896.7	61479.4	54304.2	51267.5
38.18_1103.5490n	1	1	#3446	38.1809	1103.55	23.5	FEVIDKPQS	[6] Acetyl (K)	P97450	P97450|ATP5J_MOUSE ATP synthase-coupling factor 6, mitochondrial OS=Mus musculus GN=Atp5j PE=1 SV=1	Atp5j	0.998977	0.996184	27.9279	6407.14	4593.39	3643.96	6166.86	4518.64	4646.16	4263.53	7361.73	8303.72	6856.66	4576.13	6714.21	4518.64	3772.18	3255.04	4703.99
37.18_1283.7077n	1	1	#1776	37.1848	1283.71	38.52	LDQVEKELLR	[6] Acetyl (K)	Q9DB20	Q9DB20|ATPO_MOUSE ATP synthase subunit O, mitochondrial OS=Mus musculus GN=Atp5o PE=1 SV=1	Atp5o	3.06419	0.000130293	20.6461	10135.3	8478.43	9548.39	13459.1	24700	32143.1	34686.4	36005.8	13135.5	12655.9	11991	14653.6	24700	26096.7	26481.8	23006.9
35.34_1606.7715n	1	1	#4418	35.3393	1606.77	36.13	SEEQLKEEGIEFK	[6] Acetyl (K)	O08749	O08749|DLDH_MOUSE Dihydrolipoyl dehydrogenase, mitochondrial OS=Mus musculus GN=Dld PE=1 SV=2	Dld	1.78116	0.000403576	17.0228	5716	5454.48	6368.7	7867.55	11297.1	11605.8	11550	10800.6	7407.99	8142.03	7997.89	8565.85	11297.1	9422.61	8817.98	6901.37
20.03_762.4278n	1	1	#1909	20.0313	762.428	31.72	DAFLKK	[6] Acetyl (K)	Q9D2G2	Q9D2G2|ODO2_MOUSE Dihydrolipoyllysine-residue succinyltransferase component of 2-oxoglutarate dehydrogenase complex, mitochondrial OS=Mus musculus GN=Dlst PE=1 SV=1	Dlst	1.78751	0.000653952	16.192	7100.56	6390.21	7263.93	9223.7	14734.8	14094.2	11922.1	12835.7	9202.39	9538.81	9122.13	10042.4	14734.8	11442.9	9102.06	8201.71
28.33_1074.6064n	1	1	#1051	28.3313	1074.61	45.75	IGFAEKVAAK	[6] Acetyl (K)	P97807	P97807|FUMH_MOUSE Fumarate hydratase, mitochondrial OS=Mus musculus GN=Fh PE=1 SV=3	Fh	1.52573	0.000103471	7.30237	24092.9	22477.6	25773.8	24131.3	33061.8	36856.8	39318.3	37959.4	31224.7	33552.9	32367	26273.2	33061.8	29923.7	30018	24255.2
31.35_1452.7030n	2	2	#2393,#143366	31.352	1452.7	47.98	STMNFKIGGATER	[6] Acetyl (K)	P97807	P97807|FUMH_MOUSE Fumarate hydratase, mitochondrial OS=Mus musculus GN=Fh PE=1 SV=3	Fh	1.52831	0.000625251	11.2348	19803.4	17814.2	18276.2	19827.8	24486.1	31334.4	28525.7	31380	25665.4	26591.7	22951.5	21587.6	24486.1	25440.1	21778.3	20051.1
60.05_1281.7366n	1	1	#12519	60.0472	1281.74	21.49	IMIPLKTSPLQ	[6] Acetyl (K)	O55126	O55126|NIPS2_MOUSE Protein NipSnap homolog 2 OS=Mus musculus GN=Gbas PE=1 SV=1	Gbas	3.64976	0.00027357	23.3115	282.195	462.621	387.526	481.371	1060.59	1408.7	1527.56	1892.82	365.728	690.565	486.66	524.096	1060.59	1143.71	1166.24	1209.47
55.00_2519.4221n	1	1	#20146	54.997	2519.42	17.79	VESQLKILIRPLYSNPPLNGAR	[6] Acetyl (K)	P05202	P05202|AATM_MOUSE Aspartate aminotransferase, mitochondrial OS=Mus musculus GN=Got2 PE=1 SV=1	Got2	0.410201	0.0296247	40.9832	2189.6	5014.81	5992.71	4765.76	2623.3	2307.68	1448.48	988.942	2837.74	7485.73	7525.71	5188.75	2623.3	1873.58	1105.86	631.912
35.64_1514.8365n	1	1	#3759	35.641	1514.84	32.6	LVEVIKTPMTSQK	[6] Acetyl (K)	Q61425	Q61425|HCDH_MOUSE Hydroxyacyl-coenzyme A dehydrogenase, mitochondrial OS=Mus musculus GN=Hadh PE=1 SV=2	Hadh	1.16837	0.0735314	12.4667	11716.1	9351.09	10105.5	12243.5	11495.5	12890.5	12519.9	13820.2	15184.2	13958.6	12690.6	13330.2	11495.5	10465.7	9558.47	8830.8
45.88_1486.8024n	1	1	#4777	45.8753	1486.8	47.48	NLGIGKITPFEEK	[6] Acetyl (K)	P08249	P08249|MDHM_MOUSE Malate dehydrogenase, mitochondrial OS=Mus musculus GN=Mdh2 PE=1 SV=3	Mdh2	2.39488	0.00027518	21.5636	5589.86	5054.06	5661.29	7998.82	12745.1	13695.3	14940.2	16824.7	7244.51	7544.31	7109.52	8708.77	12745.1	11119	11406.3	10750.6
51.35_1294.7534n	1	1	#10869	51.3493	1294.75	23.96	VLYVLKLYDK	[6] Acetyl (K)	Q9CR21	Q9CR21|ACPM_MOUSE Acyl carrier protein, mitochondrial OS=Mus musculus GN=Ndufab1 PE=1 SV=1	Ndufab1	0.177689	1.86243e-05	20.3336	3234.43	3337.75	4678.92	4697.83	842.483	569.04	615.337	807.081	4191.85	4982.33	5875.85	5114.8	842.483	461.998	469.787	515.708
32.86_1526.8290n	1	1	#34338	32.8551	1526.83	15.29	TLNLEKAGISTNPK	[6] Acetyl (K)	Q9JLT4	Q9JLT4|TRXR2_MOUSE Thioredoxin reductase 2, mitochondrial OS=Mus musculus GN=Txnrd2 PE=1 SV=4	Txnrd2	1.88802	0.00945106	24.1975	908.516	556.755	561.71	722.788	1473.37	1519.47	1306.87	891.912	1177.45	831.081	705.402	786.94	1473.37	1233.64	997.749	569.913
48.11_2028.9607n	2	2	#1420,#3780	48.1123	2028.96	63.63	FGIAAKYQVDPDACFSAK	[6] Acetyl (K)|[14] Carbamidomethyl (C)	Q60932	Q60932|VDAC1_MOUSE Voltage-dependent anion-selective channel protein 1 OS=Mus musculus GN=Vdac1 PE=1 SV=3	Vdac1	3.1797	0.000452342	32.5124	43536.2	47324.3	68855.5	86469.6	166846	213713	186661	215577	56423.3	70642.1	86469.6	94144.4	166846	173512	142508	137749
18.75_942.5380n	1	1	#359	18.7451	942.538	24.13	ELLAAKQK	[6] Acetyl (K)|[7] Deamidated (NQ)	Q3TKY6	Q3TKY6|CWC27_MOUSE Peptidyl-prolyl cis-trans isomerase CWC27 homolog OS=Mus musculus GN=Cwc27 PE=1 SV=1	Cwc27	1.6368	0.00244858	15.5254	50144.7	38412.4	51599.1	56381.2	73652.3	77835.2	76002.3	94203.2	64988	57339.1	64798.8	61385.4	73652.3	63193.7	58024.9	60193.8
46.66_2029.9556n	2	2	#18113,#18000	46.659	2029.96	16.35	FGIAAKYQVDPDACFSAK	[6] Acetyl (K)|[8] Deamidated (NQ)|[14] Carbamidomethyl (C)	Q60932	Q60932|VDAC1_MOUSE Voltage-dependent anion-selective channel protein 1 OS=Mus musculus GN=Vdac1 PE=1 SV=3	Vdac1	2.95895	0.00163134	40.7816	1923.51	3388.66	3236.92	5362.91	10068.6	10136.1	9774.17	11186.1	2492.88	5058.34	4064.96	5838.9	10068.6	8229.37	7462.21	7147.66
15.32_1710.9819n	4	4	#4469,#701,#816,#2660	15.3156	1710.98	22.11	QQEPIQILLIFLQK	[6] Deamidated (NQ)	Q8CFE4	Q8CFE4|SCYL2_MOUSE SCY1-like protein 2 OS=Mus musculus GN=Scyl2 PE=1 SV=1	Scyl2	0.933416	0.546376	16.345	184259	138204	129307	143666	152073	129654	116354	157709	238802	206300	162385	156417	152073	105265	88832.1	100772
38.98_2537.2149n	1	1	#40209	38.9766	2537.21	18.54	LQQFFNHHMFVLEQEEYKK	[6] Deamidated (NQ)|[19] Acetyl (K)	Q02566	Q02566|MYH6_MOUSE Myosin-6 OS=Mus musculus GN=Myh6 PE=1 SV=2	Myh6	0.162333	1.9548e-05	21.93	2938.22	2797.67	2720.48	3942.57	575.956	536.175	339.507	561.12	3807.96	4176.15	3416.4	4292.5	575.956	435.315	259.2	358.544
17.23_1264.6600n	1	1	#19221	17.2309	1264.66	18.8	SLITSNMGAVKK	[6] Deamidated (NQ)|[7] Oxidation (M)	Q9D6T1	Q9D6T1|TBE_MOUSE Tubulin epsilon chain OS=Mus musculus GN=Tube1 PE=2 SV=1	Tube1	2.58336	2.26051e-05	12.2223	277.919	348.757	309.279	298.643	824.74	834.507	654.901	875.259	360.186	520.598	388.396	325.15	824.74	677.528	499.992	559.272
44.79_2193.0370n	2	2	#10959,#3901	44.7909	2193.04	34.06	LGPNEQYKFYSVNVDYSK	[6] Deamidated (NQ)|[8] Acetyl (K)	Q62425	Q62425|NDUA4_MOUSE Cytochrome c oxidase subunit NDUFA4 OS=Mus musculus GN=Ndufa4 PE=1 SV=2	Ndufa4	1.12873	0.389761	24.7806	14657.1	15189.3	17484.1	24307.2	16316.1	23955.8	18952.8	21634.9	18995.8	22673.5	21956.7	26464.7	16316.1	19449.5	14469.8	13824.2
16.74_1522.5619n	1	1	#2372	16.7433	1522.56	19.29	DNEPSNTGMNEEK	[6] Deamidated (NQ)|[9] Oxidation (M)|[13] Acetyl (K)	Q5F204	Q5F204|MDH1B_MOUSE Putative malate dehydrogenase 1B OS=Mus musculus GN=Mdh1b PE=2 SV=1	Mdh1b	4.9759	0.000195877	37.4453	4349.09	2152.96	2066.51	3809.02	12513.7	16524.5	15162.6	17388.8	5636.47	3213.77	2595.15	4147.1	12513.7	13416.1	11576.1	11111
21.34_1438.6601n	1	1	#3448	21.3404	1438.66	35.88	TGTAEMSSILEER	[6] Oxidation (M)	Q03265	Q03265|ATPA_MOUSE ATP synthase subunit alpha, mitochondrial OS=Mus musculus GN=Atp5a1 PE=1 SV=1	Atp5a1	1.54872	0.0012567	10.8996	6773.14	6381.73	6192.56	7840.48	9038.6	11138.9	10265.7	11663.4	8778.06	9526.16	7776.69	8536.38	9038.6	9043.58	7837.49	7452.64
27.20_1549.7174n	1	1	#8934	27.2026	1549.72	24.95	DSTYSMSSTLTLTK	[6] Oxidation (M)	P01837	P01837|IGKC_MOUSE Ig kappa chain C region OS=Mus musculus PE=1 SV=1	IGKC_MOUSE	1.22041	0.0181396	10.917	5024.44	3985.51	4072.74	4258.98	4865.35	5731.73	5187.82	5379.07	6511.73	5949.27	5114.6	4636.99	4865.35	4653.54	3960.71	3437.11
12.35_1817.9045n	1	1	#19735	12.3459	1817.9	15.82	AYLEFMTSVATMLRK	[6] Oxidation (M)|[15] Acetyl (K)	Q9JLI3	Q9JLI3|MMEL1_MOUSE Membrane metallo-endopeptidase-like 1 OS=Mus musculus GN=Mmel1 PE=1 SV=1	Mmel1	2.30406	0.00146648	25.5671	331.686	347.751	285.342	241.387	931.611	573.288	729.699	544.476	429.868	519.097	358.336	262.811	931.611	465.448	557.097	347.908
47.84_2015.0089n	2	2	#1705,#3094	47.8433	2015.01	58.38	IPVPEDKYTALVDQEEK	[7] Acetyl (K)	Q9DCX2	Q9DCX2|ATP5H_MOUSE ATP synthase subunit d, mitochondrial OS=Mus musculus GN=Atp5h PE=1 SV=3	Atp5h	3.00855	0.000300868	26.9701	41463.8	36816.5	48873.2	66543.5	122079	134073	152052	174543	53737.5	54956.8	61375.5	72449.7	122079	108853	116086	111530
54.43_2021.0252n	2	2	#1373,#5888	54.4333	2021.03	36.18	LASLSEKPPAIDWAYYR	[7] Acetyl (K)	Q9DCX2	Q9DCX2|ATP5H_MOUSE ATP synthase subunit d, mitochondrial OS=Mus musculus GN=Atp5h PE=1 SV=3	Atp5h	2.91593	0.00237775	38.17	40514.2	28503.9	35569.8	44580.7	69655.4	95989.3	101991	167329	52506.7	42548.4	44669	48537.5	69655.4	77932.8	77866.4	106919
28.27_1432.7586n	1	1	#4141	28.2653	1432.76	35.37	VAASSAKMGLVETK	[7] Acetyl (K)	Q9JLZ3	Q9JLZ3|AUHM_MOUSE Methylglutaconyl-CoA hydratase, mitochondrial OS=Mus musculus GN=Auh PE=1 SV=1	Auh	1.41997	0.00139831	9.19748	6950.55	6026.97	7037.14	7392.07	8885.05	9479.68	10993.4	9558.49	9007.98	8996.6	8837.32	8048.17	8885.05	7696.46	8393.05	6107.67
46.21_1631.8154n	1	1	#2273	46.213	1631.82	34.21	MAHYLEKALLDMR	[7] Acetyl (K)	P47934	P47934|CACP_MOUSE Carnitine O-acetyltransferase OS=Mus musculus GN=Crat PE=1 SV=3	Crat	1.31227	0.0949042	28.2033	18250.5	26327.6	29994.1	37191.5	39714.2	35414.3	34361	37175	23652.8	39299.9	37667	40492.5	39714.2	28752.5	26233.3	23754
47.30_1644.8389n	1	1	#4924	47.2997	1644.84	22.32	IASAIMKAADEVAEGK	[7] Acetyl (K)	P97807	P97807|FUMH_MOUSE Fumarate hydratase, mitochondrial OS=Mus musculus GN=Fh PE=1 SV=3	Fh	1.62345	0.0121484	28.2911	5582.78	6248.19	8345.06	10344.3	11184.3	12299.4	12889.1	13175.3	7235.34	9326.82	10479.8	11262.4	11184.3	9985.73	9840.34	8418.72
20.84_1469.7831n	1	1	#614	20.8388	1469.78	39.25	INSPNSKVNTLNK	[7] Acetyl (K)	Q8BMS1	Q8BMS1|ECHA_MOUSE Trifunctional enzyme subunit alpha, mitochondrial OS=Mus musculus GN=Hadha PE=1 SV=1	Hadha	1.76515	0.000286598	11.9104	65835.4	56543.1	56458.9	71657.3	99513.4	113886	105012	123750	85323.4	84403.3	70901.8	78017.4	99513.4	92462.9	80173	79073.9
25.44_1402.7194n	1	1	#3416	25.4437	1402.72	32.69	GQQQVFKGLNDK	[7] Acetyl (K)	Q8BMS1	Q8BMS1|ECHA_MOUSE Trifunctional enzyme subunit alpha, mitochondrial OS=Mus musculus GN=Hadha PE=1 SV=1	Hadha	2.08774	0.00432594	29.4494	15944.4	8667.24	9148.39	11381.8	17827.1	22657.4	26834.4	26925.6	20664.1	12937.8	11488.7	12392	17827.1	18395.3	20487	17204.8
39.20_1665.8926n	1	1	#3997	39.201	1665.89	20.09	DGLQNEKSIVPTPVK	[7] Acetyl (K)	P38060	P38060|HMGCL_MOUSE Hydroxymethylglutaryl-CoA lyase, mitochondrial OS=Mus musculus GN=Hmgcl PE=1 SV=2	Hmgcl	1.89626	0.00478398	24.4357	8119.35	6146.62	7375.54	10832.6	12908.8	13895.8	15230.4	19544.2	10522.8	9175.21	9262.29	11794.1	12908.8	11281.9	11627.8	12488.3
68.06_2000.0536n	2	2	#1598,#1303	68.0564	2000.05	27.83	ITPFEEKMIAEAIPELK	[7] Acetyl (K)	P08249	P08249|MDHM_MOUSE Malate dehydrogenase, mitochondrial OS=Mus musculus GN=Mdh2 PE=1 SV=3	Mdh2	2.09656	0.00122011	19.9375	55762.2	77690	69524.8	78869	158571	183265	133089	115983	72268.4	115970	87310	85869.2	158571	148791	101608	74110.9
48.77_2383.1653n	2	2	#14827,#7005	48.7675	2383.17	49.9	YAFGQEKTVSLNNLSADEVTR	[7] Acetyl (K)	Q9CQ75	Q9CQ75|NDUA2_MOUSE NADH dehydrogenase [ubiquinone] 1 alpha subcomplex subunit 2 OS=Mus musculus GN=Ndufa2 PE=1 SV=3	Ndufa2	3.02046	0.000474642	30.9204	3893.06	3699.88	4419.6	6857.39	11397.6	13222.6	15966.6	16409	5045.44	5522.9	5550.19	7466.03	11397.6	10735.3	12189.9	10485
43.95_1145.5388n	1	1	#766	43.948	1145.54	53.71	DFGSFEKFK	[7] Acetyl (K)	P09671	P09671|SODM_MOUSE Superoxide dismutase [Mn], mitochondrial OS=Mus musculus GN=Sod2 PE=1 SV=3	Sod2	3.12671	0.000204713	21.1071	30325.5	21852.3	19604.4	29264	70626	75469.7	67415.2	102431	39302.1	32619.5	24619.4	31861.4	70626	61273.1	51469	65451.1
38.24_1521.7853n	1	1	#8167	38.2403	1521.79	21.59	SAQLGFKTVCIEK	[7] Acetyl (K)|[10] Carbamidomethyl (C)	O08749	O08749|DLDH_MOUSE Dihydrolipoyl dehydrogenase, mitochondrial OS=Mus musculus GN=Dld PE=1 SV=2	Dld	1.39671	0.0281432	17.2504	3482.48	3850.82	2857.65	4345.56	4861.34	5294.72	4160.09	5987.12	4513.33	5748.22	3588.67	4731.26	4861.34	4298.74	3176.07	3825.64
58.45_2016.0486n	2	2	#7295,#11610	58.4514	2016.05	18.81	ITPFEEKMIAEAIPELK	[7] Acetyl (K)|[8] Oxidation (M)	P08249	P08249|MDHM_MOUSE Malate dehydrogenase, mitochondrial OS=Mus musculus GN=Mdh2 PE=1 SV=3	Mdh2	2.13892	0.00278568	29.8471	4988.41	5598.52	9049.57	8841.89	14840.4	13541.6	15121.9	17409.1	6465.02	8357.04	11364.5	9626.67	14840.4	10994.3	11545	11124.1
44.96_2268.1120n	2	2	#3150,#1176	44.964	2268.11	52.63	FAQTLEKVCVQTVESGAMTK	[7] Acetyl (K)|[9] Carbamidomethyl (C)	P54071	P54071|IDHP_MOUSE Isocitrate dehydrogenase [NADP], mitochondrial OS=Mus musculus GN=Idh2 PE=1 SV=3	Idh2	1.66654	0.0192835	23.4753	86921.9	79305.4	98831.4	130790	122120	172109	151279	214187	112652	118381	124114	142399	122120	139734	115496	136861
40.74_2284.1074n	2	2	#68073,#4967	40.7443	2284.11	21.73	FAQTLEKVCVQTVESGAMTK	[7] Acetyl (K)|[9] Carbamidomethyl (C)|[18] Oxidation (M)	P54071	P54071|IDHP_MOUSE Isocitrate dehydrogenase [NADP], mitochondrial OS=Mus musculus GN=Idh2 PE=1 SV=3	Idh2	1.74541	0.000870649	15.6302	9525.1	11189.8	12143	13897.1	18669.8	21256	18944.9	22735.8	12344.6	16703.3	15249.3	15130.6	18669.8	17257.6	14463.7	14527.7
27.79_1661.7923n	1	1	#6713	27.7883	1661.79	24.09	TIQLNVCNSEEVEK	[7] Carbamidomethyl (C)	Q80XN0	Q80XN0|BDH_MOUSE D-beta-hydroxybutyrate dehydrogenase, mitochondrial OS=Mus musculus GN=Bdh1 PE=1 SV=2	Bdh1	1.74196	0.000810176	12.6128	4004.68	4447.71	5248.41	5163.24	8284.37	9222.67	8487.84	6865.59	5190.11	6639.19	6591.01	5621.51	8284.37	7487.8	6480.14	4386.96
32.16_1326.5658n	1	1	#10468	32.1588	1326.57	16.87	GGDVSVCEWYR	[7] Carbamidomethyl (C)	P56391	P56391|CX6B1_MOUSE Cytochrome c oxidase subunit 6B1 OS=Mus musculus GN=Cox6b1 PE=1 SV=2	Cox6b1	3.2748	8.6421e-06	15.8823	1169.31	1083.15	1262.64	1200.29	3194.03	3670.19	3914.45	4663.3	1515.44	1616.84	1585.63	1306.83	3194.03	2979.79	2988.53	2979.75
41.89_1887.8599n	1	1	#29677	41.8909	1887.86	21.43	HSMNPFCEIAVEEAVR	[7] Carbamidomethyl (C)	Q9DCW4	Q9DCW4|ETFB_MOUSE Electron transfer flavoprotein subunit beta OS=Mus musculus GN=Etfb PE=1 SV=3	Etfb	1.07517	0.722656	38.8034	635.678	1597.11	1450.15	1906.42	1800.95	1972.56	1276.76	959.253	823.845	2384.04	1821.12	2075.63	1800.95	1601.5	974.758	612.942
34.99_1734.8271n	2	2	#6611,#9152	34.989	1734.83	46.88	LGGEVSCLVAGTKCDK	[7] Carbamidomethyl (C)|[13] Acetyl (K)|[14] Carbamidomethyl (C)	Q99LC5	Q99LC5|ETFA_MOUSE Electron transfer flavoprotein subunit alpha, mitochondrial OS=Mus musculus GN=Etfa PE=1 SV=2	Etfa	3.67811	3.03665e-06	12.833	3530.6	3673.89	3979.69	4674.15	13254.5	15304.6	16207.1	13562.4	4575.69	5484.1	4997.75	5089.01	13254.5	12425.7	12373.5	8666.1
26.67_1708.8145n	2	2	#7702,#13310	26.6701	1708.81	26.51	YTALVDQEEKEDVK	[7] Deamidated (NQ)|[10] Acetyl (K)	Q9DCX2	Q9DCX2|ATP5H_MOUSE ATP synthase subunit d, mitochondrial OS=Mus musculus GN=Atp5h PE=1 SV=3	Atp5h	3.93589	1.27357e-07	8.54209	3613.34	3637.14	3601.61	3910.89	12782.4	15660.6	14601.6	15060.9	4682.92	5429.25	4522.94	4258.01	12782.4	12714.7	11147.8	9623.57
48.48_3093.6004n	1	1	#3496	48.4792	3093.6	18.64	AITAMQQFGGLETTGILDEATLALMKTPR	[7] Deamidated (NQ)|[25] Oxidation (M)	Q9R0S3	Q9R0S3|MMP17_MOUSE Matrix metalloproteinase-17 OS=Mus musculus GN=Mmp17 PE=1 SV=3	Mmp17	0.781137	0.193302	25.4669	35593	53873.7	65800.5	64682.7	46376.9	46713.4	41045.5	37675.2	46128.9	80418.6	82633	70423.7	46376.9	37926.2	31336.7	24073.7
30.99_1001.6015n	1	1	#7892	30.9874	1001.6	36.33	GVFIVAAKR	[8] Acetyl (K)	Q8BWT1	Q8BWT1|THIM_MOUSE 3-ketoacyl-CoA thiolase, mitochondrial OS=Mus musculus GN=Acaa2 PE=1 SV=3	Acaa2	1.34232	0.00306975	10.668	1581.86	1371.36	1385.88	1483.78	1839.4	2256.97	1922.05	1797.73	2050.11	2047.05	1740.4	1615.48	1839.4	1832.41	1467.41	1148.71
15.49_1159.6080n	1	1	#2044	15.492	1159.61	61.03	ISEQSDAKLK	[8] Acetyl (K)	Q03265	Q03265|ATPA_MOUSE ATP synthase subunit alpha, mitochondrial OS=Mus musculus GN=Atp5a1 PE=1 SV=1	Atp5a1	1.65415	0.00154486	14.5011	7677.57	7257.08	7922.04	9420.73	15813.6	12559.6	11258	13760.6	9950.21	10832.8	9948.59	10256.9	15813.6	10197	8595.02	8792.7
29.20_1501.7859n	1	1	#1594	29.1963	1501.79	24.49	SISVQQEKETIAK	[8] Acetyl (K)	Q9CQQ7	Q9CQQ7|AT5F1_MOUSE ATP synthase F(0) complex subunit B1, mitochondrial OS=Mus musculus GN=Atp5f1 PE=1 SV=1	Atp5f1	1.75391	7.84347e-05	8.29961	46187.7	38531.4	43183.6	45897.7	68595.1	83351.7	78778.1	74105.6	59859.8	57516.7	54230.4	49971.5	68595.1	67672.5	60144.1	47351.9
15.45_1082.6189n	1	1	#3522	15.4502	1082.62	59.95	AQQALVQKR	[8] Acetyl (K)	Q9CQQ7	Q9CQQ7|AT5F1_MOUSE ATP synthase F(0) complex subunit B1, mitochondrial OS=Mus musculus GN=Atp5f1 PE=1 SV=1	Atp5f1	1.93774	0.00305754	20.2527	2052.2	2185.69	2617.41	3179.43	6147.09	4531.91	3850.74	4914.95	2659.67	3262.64	3286.98	3461.63	6147.09	3679.42	2939.9	3140.55
33.00_948.5459n	1	1	#5708	33.0014	948.546	23.82	MIFAGIKK	[8] Acetyl (K)	P62897	P62897|CYC_MOUSE Cytochrome c, somatic OS=Mus musculus GN=Cycs PE=1 SV=2	Cycs	2.38379	8.86909e-07	7.29091	1502.33	1388.68	1479.28	1526.81	3192.25	3701.18	3738.76	3425.22	1947.03	2072.92	1857.69	1662.32	3192.25	3004.96	2854.41	2188.64
50.52_1556.8290n	1	1	#11156	50.519	1556.83	27.99	GASIVEDKLVEDLK	[8] Acetyl (K)	P26443	P26443|DHE3_MOUSE Glutamate dehydrogenase 1, mitochondrial OS=Mus musculus GN=Glud1 PE=1 SV=1	Glud1	2.0374	0.010384	35.5038	1165.79	1686.06	2395.4	2748.46	4279.1	3702.54	4827.82	3480.96	1510.87	2516.82	3008.17	2992.4	4279.1	3006.06	3685.86	2224.26
34.77_1373.6277n	1	1	#3238	34.7726	1373.63	24.42	EFSVYMTKDGR	[8] Acetyl (K)	P05202	P05202|AATM_MOUSE Aspartate aminotransferase, mitochondrial OS=Mus musculus GN=Got2 PE=1 SV=1	Got2	1.94498	0.000175282	11.9429	6450.18	6531.29	6257.43	8024.71	11163.2	13580.4	13731.7	14551.9	8359.5	9749.41	7858.15	8736.96	11163.2	11025.8	10483.6	9298.32
23.48_1899.8852n	3	3	#11017,#1271,#17487	23.4819	1899.89	33.39	HAHGDQYKATDFVVDR	[8] Acetyl (K)	P54071	P54071|IDHP_MOUSE Isocitrate dehydrogenase [NADP], mitochondrial OS=Mus musculus GN=Idh2 PE=1 SV=3	Idh2	1.36143	0.00322767	12.1822	42910.9	43777.5	50937.9	55156	60630.5	68573.4	66340.2	66914.5	55612.9	65347.7	63968.3	60051.5	60630.5	55674.1	50648.2	42756.9
28.84_1527.8132n	1	1	#3564	28.8391	1527.81	18.61	IPGESTQKLSEVAK	[8] Acetyl (K)	Q9JHW2	Q9JHW2|NIT2_MOUSE Omega-amidase NIT2 OS=Mus musculus GN=Nit2 PE=1 SV=1	Nit2	2.0044	5.20295e-06	8.05149	7083.22	7649.96	7546.12	8566.26	14422.5	15841.6	15984.2	15578.4	9179.92	11419.3	9476.51	9326.57	14422.5	12861.7	12203.3	9954.25
45.14_1228.6477n	1	1	#1323	45.1427	1228.65	46.06	SDPIMLLKDR	[8] Acetyl (K)	P35486	P35486|ODPA_MOUSE Pyruvate dehydrogenase E1 component subunit alpha, somatic form, mitochondrial OS=Mus musculus GN=Pdha1 PE=1 SV=1	Pdha1	1.6466	0.0213743	27.5568	28259	20167.3	23347	28554.7	30208.5	38670.4	39091.6	57230	36623.9	30104.3	29319.5	31089.1	30208.5	31396.1	29844.9	36568.8
50.45_1159.6599n	1	1	#6977	50.4541	1159.66	37.01	VNLAELFKGK	[8] Acetyl (K)	P99029	P99029|PRDX5_MOUSE Peroxiredoxin-5, mitochondrial OS=Mus musculus GN=Prdx5 PE=1 SV=2	Prdx5	3.29018	6.26368e-05	21.4484	1332.28	1465.38	1924.01	2101.58	4946.13	5223.52	6249.59	6030.48	1726.65	2187.4	2416.2	2288.11	4946.13	4240.92	4771.33	3853.35
63.67_1610.8705n	1	1	#6391	63.6676	1610.87	15.69	FYLEPYLKEVIR	[8] Acetyl (K)	Q9D855	Q9D855|QCR7_MOUSE Cytochrome b-c1 complex subunit 7 OS=Mus musculus GN=Uqcrb PE=1 SV=3	Uqcrb	0.987784	0.993644	33.3508	1846.7	4064.04	3755.75	4555.18	4448.67	4534.52	2855.89	2208.86	2393.34	6066.49	4716.52	4959.48	4448.67	3681.54	2180.36	1411.41
24.18_979.5154n	1	1	#43963	24.1763	979.515	24.25	VGAFTVVCK	[8] Carbamidomethyl (C)	P05202	P05202|AATM_MOUSE Aspartate aminotransferase, mitochondrial OS=Mus musculus GN=Got2 PE=1 SV=1	Got2	1.0293	0.805266	14.8749	452.267	324.456	378.102	371.375	406.477	447.668	406.718	310.055	586.143	484.323	474.824	404.337	406.477	363.458	310.514	198.118
34.26_1583.7908n	1	1	#19462	34.2634	1583.79	14.99	TLPGGNQCIVPICR	[8] Carbamidomethyl (C)|[13] Carbamidomethyl (C)	Q61554	Q61554|FBN1_MOUSE Fibrillin-1 OS=Mus musculus GN=Fbn1 PE=1 SV=2	Fbn1	2.77658	0.000752224	24.3651	1500.1	1151.79	1234.1	1058.89	4029.01	3814.39	3690.85	2195.61	1944.14	1719.31	1549.8	1152.87	4029.01	3096.87	2817.82	1402.95
22.23_1746.6964n	1	1	#39066	22.2274	1746.7	20.93	YNGVFQECCQAEDK	[8] Carbamidomethyl (C)|[9] Carbamidomethyl (C)	P02769	P02769|ALBU_BOVIN Serum albumin OS=Bos taurus OX=9913 GN=ALB PE=1 SV=4	ALBU_BOVIN	0.497671	0.394375	101.043	2931.09	783.661	613.389	362.681	975.77	630.298	251.534	476.882	3798.72	1169.79	770.301	394.871	975.77	511.733	192.037	304.718
25.62_1353.7607n	1	1	#46323	25.6226	1353.76	17.8	ITKPPQDQSVIK	[8] Deamidated (NQ)	Q6V4S5	Q6V4S5|SDK2_MOUSE Protein sidekick-2 OS=Mus musculus GN=Sdk2 PE=1 SV=1	Sdk2	14.7731	2.21847e-06	22.4467	73.9635	54.4953	70.29	94.4962	984.657	1070.2	1414.6	862.699	95.8575	81.3464	88.271	102.883	984.657	868.885	1079.99	551.246
53.41_1700.9320n	2	2	#2111,#12350	53.4086	1700.93	38.76	GATPYGGVKLEDLIVK	[9] Acetyl (K)	Q8QZT1	Q8QZT1|THIL_MOUSE Acetyl-CoA acetyltransferase, mitochondrial OS=Mus musculus GN=Acat1 PE=1 SV=1	Acat1	1.83587	0.00265344	20.5801	19174.5	23452.5	27326.2	31336.3	40438	44844.5	55805.3	44866.5	24850.3	35008.1	34316.5	34117.6	40438	36408.8	42605.3	28668.7
60.40_1629.8405n	1	1	#4814	60.3998	1629.84	20.74	LQLLEPFDKWDGK	[9] Acetyl (K)	Q99KI0	Q99KI0|ACON_MOUSE Aconitate hydratase, mitochondrial OS=Mus musculus GN=Aco2 PE=1 SV=1	Aco2	2.46041	0.000295028	22.1833	2594.43	3838	3175.96	4374.54	7899.3	8944.4	8017.38	9542.67	3362.4	5729.07	3988.41	4762.81	7899.3	7261.87	6120.97	6097.56
53.10_1960.1010n	0	2	#1368,#2538	53.099	1960.1	39.1	VLDSGAPIKIPVGPETLGR	[9] Acetyl (K)	P56480	P56480|ATPB_MOUSE ATP synthase subunit beta, mitochondrial OS=Mus musculus GN=Atp5b PE=1 SV=2	Atp5b	1.64559	0.0258748	24.054	63205.9	42689.1	59334.9	74063.8	77269.1	78616.6	118911	118982	81915.5	63723	74513.4	80637.5	77269.1	63828.1	90784.1	76026.9
32.26_1562.7501n	2	2	#4234,#12395	32.258	1562.75	38.75	AFAAGADIKEMQNR	[9] Acetyl (K)	Q8BH95	Q8BH95|ECHM_MOUSE Enoyl-CoA hydratase, mitochondrial OS=Mus musculus GN=Echs1 PE=1 SV=1	Echs1	3.31165	1.59968e-05	14.325	5826.56	4255.55	4650.76	5470.65	14354.1	17296.6	15927.8	19328.5	7551.27	6352.36	5840.48	5956.21	14354.1	14043	12160.3	12350.5
42.67_1550.8086n	1	1	#23077	42.6717	1550.81	34.03	FVDLYGAQKVVDR	[9] Acetyl (K)	Q8BMS1	Q8BMS1|ECHA_MOUSE Trifunctional enzyme subunit alpha, mitochondrial OS=Mus musculus GN=Hadha PE=1 SV=1	Hadha	3.23078	0.000294705	23.5099	660.685	829.862	992.52	866.49	2720.93	3315.83	2960.33	1824.61	856.254	1238.75	1246.42	943.397	2720.93	2692.09	2260.1	1165.89
20.22_1167.6496n	1	1	#319	20.2203	1167.65	49.4	ILQEGVDPKK	[9] Acetyl (K)	Q8BMS1	Q8BMS1|ECHA_MOUSE Trifunctional enzyme subunit alpha, mitochondrial OS=Mus musculus GN=Hadha PE=1 SV=1	Hadha	1.91901	0.000395251	13.7689	90823.4	73868.7	77422.4	99107.3	138575	172787	159057	184391	117708	110266	97228	107904	138575	140284	121434	117822
57.95_1623.7927n	0	2	#2677,#1097	57.9539	1623.79	51.47	DIFQEIFDKHYK	[9] Acetyl (K)	P54071	P54071|IDHP_MOUSE Isocitrate dehydrogenase [NADP], mitochondrial OS=Mus musculus GN=Idh2 PE=1 SV=3	Idh2	1.75796	0.0180646	35.4118	26927.6	38100.2	52893.8	63341.1	73395.3	80937.5	81347.9	82972.9	34898.4	56873.1	66424.7	68963.1	73395.3	65712.4	62106	53017.9
55.90_1642.8672n	1	1	#7195	55.9022	1642.87	30.77	ANTFVAELKGLDPAR	[9] Acetyl (K)	P08249	P08249|MDHM_MOUSE Malate dehydrogenase, mitochondrial OS=Mus musculus GN=Mdh2 PE=1 SV=3	Mdh2	3.6806	8.4641e-06	16.7621	1442.96	1777.72	1924.83	2177.88	6595.1	6336.27	6530.56	7492.49	1870.09	2653.64	2417.22	2371.18	6595.1	5144.36	4985.84	4787.54
34.11_1455.8077n	2	2	#2829,#910	34.1121	1455.81	43.05	ISQLYGDLKHLK	[9] Acetyl (K)	Q8K2B3	Q8K2B3|SDHA_MOUSE Succinate dehydrogenase [ubiquinone] flavoprotein subunit, mitochondrial OS=Mus musculus GN=Sdha PE=1 SV=1	Sdha	1.87061	0.00790698	21.9291	42313.9	41601.2	54499.4	64652.8	91455.5	111817	109692	66896.1	54839.2	62099.2	68440.9	70391.2	91455.5	90782.8	83745.5	42745.1
33.34_1173.6501n	1	1	#14106	33.3438	1173.65	27.84	QIFLGGVDKR	[9] Acetyl (K)	P51881	P51881|ADT2_MOUSE ADP/ATP translocase 2 OS=Mus musculus GN=Slc25a5 PE=1 SV=3	Slc25a5	1.79993	0.00928878	23.1295	1030.23	704.301	789.801	805.445	1693.33	1514.82	1779.68	1005.53	1335.19	1051.33	991.842	876.934	1693.33	1229.87	1358.72	642.512
16.02_1172.6189n	1	1	#3145	16.0202	1172.62	14.2	HIYIDKNTK	[9] Acetyl (K)	Q9WUM5	Q9WUM5|SUCA_MOUSE Succinate--CoA ligase [ADP/GDP-forming] subunit alpha, mitochondrial OS=Mus musculus GN=Suclg1 PE=1 SV=4	Suclg1	2.76877	1.69884e-05	13.6147	2139.52	2023.71	2082.23	2682.16	6079.13	5920.98	5598.41	7120.01	2772.84	3020.85	2614.89	2920.22	6079.13	4807.19	4274.18	4549.53
49.39_2667.3355n	2	2	#39250,#5874	49.3878	2667.34	18.39	NRPGNALEKEVESIGAHLNAYSTR	[9] Acetyl (K)	Q9CZ13	Q9CZ13|QCR1_MOUSE Cytochrome b-c1 complex subunit 1, mitochondrial OS=Mus musculus GN=Uqcrc1 PE=1 SV=2	Uqcrc1	0.898545	0.779025	37.4055	7787	20640.4	21885.6	18373.5	20424.4	19705.4	13300.1	8288.05	10092	30810.4	27484.2	20004.3	20424.4	15998.6	10154.1	5295.89
29.94_1575.7597n	2	2	#17018,#4408	29.9381	1575.76	25.92	LKPDPNTLCDEFK	[9] Carbamidomethyl (C)	P02769	P02769|ALBU_BOVIN Serum albumin OS=Bos taurus OX=9913 GN=ALB PE=1 SV=4	ALBU_BOVIN	0.855047	0.525246	36.497	14719.6	9006.89	7838.09	6900.51	8013.23	9268.9	7917.95	7689.41	19076.8	13444.8	9843.16	7512.98	8013.23	7525.33	6045.06	4913.37
26.94_1309.6695n	1	1	#698	26.9433	1309.67	58.85	TIYAGNALCTVK	[9] Carbamidomethyl (C)	Q99LC5	Q99LC5|ETFA_MOUSE Electron transfer flavoprotein subunit alpha, mitochondrial OS=Mus musculus GN=Etfa PE=1 SV=2	Etfa	1.95631	4.57398e-05	10.1109	56603.3	47832.8	51265	55587.2	90156.1	103669	103796	115724	73358.4	71401.2	64379.2	60520.9	90156.1	84168.2	79244	73945.2
43.89_1244.5741n	1	1	#1412	43.8868	1244.57	56.87	TFESLVDFCK	[9] Carbamidomethyl (C)	Q61425	Q61425|HCDH_MOUSE Hydroxyacyl-coenzyme A dehydrogenase, mitochondrial OS=Mus musculus GN=Hadh PE=1 SV=2	Hadh	2.3718	9.34987e-05	17.5007	20438.6	17443.1	16497.3	24117.1	43046.2	47959.2	43800.7	51371.2	26488.7	26037.8	20717.5	26257.7	43046.2	38937.6	33440.2	32825.1
27.94_1097.4956n	1	1	#2327	27.9358	1097.5	35.02	SSGGFVWACK	[9] Carbamidomethyl (C)	P54071	P54071|IDHP_MOUSE Isocitrate dehydrogenase [NADP], mitochondrial OS=Mus musculus GN=Idh2 PE=1 SV=3	Idh2	1.20733	0.0122146	9.34429	13468.9	12580.4	13852.7	13264.5	13935.3	16321	16456.5	17476.6	17455.8	18779	17396.4	14441.8	13935.3	13250.8	12563.9	11167.2
40.11_1369.7632n	1	1	#398	40.1094	1369.76	51.54	TIIPLISQCTPK	[9] Carbamidomethyl (C)	P08249	P08249|MDHM_MOUSE Malate dehydrogenase, mitochondrial OS=Mus musculus GN=Mdh2 PE=1 SV=3	Mdh2	1.51636	0.00543796	16.3689	194204	158079	172753	196986	222593	274182	266435	331641	251690	235969	216945	214470	222593	222606	203413	211911
35.90_1565.7280n	1	1	#74923	35.9048	1565.73	21.94	NALANPLYCPDYR	[9] Carbamidomethyl (C)	Q9DB77	Q9DB77|QCR2_MOUSE Cytochrome b-c1 complex subunit 2, mitochondrial OS=Mus musculus GN=Uqcrc2 PE=1 SV=1	Uqcrc2	0.888316	0.529921	32.4002	303.664	404.519	257.48	434.525	329.565	203.361	270.088	440.794	393.551	603.835	323.346	473.092	329.565	165.107	206.202	281.658
56.18_1685.8341n	1	1	#11894	56.1805	1685.83	17.51	TFESLVDFCKTLGK	[9] Carbamidomethyl (C)|[10] Acetyl (K)	Q61425	Q61425|HCDH_MOUSE Hydroxyacyl-coenzyme A dehydrogenase, mitochondrial OS=Mus musculus GN=Hadh PE=1 SV=2	Hadh	2.08768	0.00776964	34.1257	1012.67	1767.44	2450.67	2237.84	3795.8	4173.07	3622.51	4000.73	1312.43	2638.3	3077.58	2436.46	3795.8	3388.07	2765.65	2556.38
65.97_2264.1350n	1	1	#7110	65.9658	2264.14	14.97	VGSVLQEGCEKISQLYGDLK	[9] Carbamidomethyl (C)|[11] Acetyl (K)	Q8K2B3	Q8K2B3|SDHA_MOUSE Succinate dehydrogenase [ubiquinone] flavoprotein subunit, mitochondrial OS=Mus musculus GN=Sdha PE=1 SV=1	Sdha	1.63617	0.0566963	33.0121	2012.17	2595.58	2833.45	4289.54	6246.37	5490.87	4161.52	3294.76	2607.79	3874.48	3558.27	4670.26	6246.37	4457.99	3177.17	2105.28
34.97_2686.3487n	2	2	#11090,#3335	34.9683	2686.35	22.19	VAVPSTIHCDHLIEAQVGGEKDLR	[9] Carbamidomethyl (C)|[16] Deamidated (NQ)|[21] Acetyl (K)	Q99KI0	Q99KI0|ACON_MOUSE Aconitate hydratase, mitochondrial OS=Mus musculus GN=Aco2 PE=1 SV=1	Aco2	2.51263	0.000406492	22.6418	12582	16684.1	19030.3	22010.3	47146.9	48672.3	43488.3	37347.1	16306.4	24904.7	23898.5	23963.8	47146.9	39516.6	33201.7	23864
16.82_1327.6738n	2	2	#389,#4509	16.8233	1327.67	16.37	EAGAAALRNVAQR	[9] Deamidated (NQ)|[12] Deamidated (NQ)	Q8BVC4	Q8BVC4|CCD68_MOUSE Coiled-coil domain-containing protein 68 OS=Mus musculus GN=Ccdc68 PE=2 SV=1	Ccdc68	1.21704	0.187052	21.7719	53760.9	56185.2	73428.3	84432.6	71417.2	77742.3	73854.8	102917	69674.7	83869	92212.1	91926.5	71417.2	63118.2	56385.3	65761.7
105.02_2797.0422n	1	1	#26618	105.025	2797.04	21.5	SPDHSEEPMSYDSDLGMANTDDPDR	[9] Oxidation (M)|[19] Deamidated (NQ)	Q7TSI1	Q7TSI1|PKHM1_MOUSE Pleckstrin homology domain-containing family M member 1 OS=Mus musculus GN=Plekhm1 PE=1 SV=1	Plekhm1	1.05425	0.736664	49.7747	1909.24	6330.76	3122.53	3639.35	6037.66	3465.43	2960.66	3352.03	2474.39	9450.08	3921.31	3962.37	6037.66	2813.55	2260.35	2141.87
35.64_1681.7427n	1	1	#2127	35.641	1681.74	53.53	CNTPTYCDLGKAAK	[N-term] Acetyl (Protein N-term)|[1] Carbamidomethyl (C)|[7] Carbamidomethyl (C)|[11] Acetyl (K)	Q60931	Q60931|VDAC3_MOUSE Voltage-dependent anion-selective channel protein 3 OS=Mus musculus GN=Vdac3 PE=1 SV=1	Vdac3	2.103	0.000273858	14.9602	21128.7	15888.9	20032.3	22945.7	36018.4	42636.1	41523.4	48052.9	27383	23717.7	25156.8	24982.3	36018.4	34615.8	31701.5	30704.8
41.81_1898.9267n	1	1	#30990	41.8114	1898.93	22.51	MPFAVTTQGAQQPAPAPK	[N-term] Acetyl (Protein N-term)|[1] Oxidation (M)|[8] Deamidated (NQ)|[12] Deamidated (NQ)	Q9WVP6	Q9WVP6|PAPOB_MOUSE Poly(A) polymerase beta OS=Mus musculus GN=Papolb PE=1 SV=2	Papolb	4.16215	0.00294765	45.695	211.609	677.55	837.276	599.404	2252.02	3060.19	2288.49	2079.8	274.248	1011.4	1051.46	652.605	2252.02	2484.54	1747.17	1328.95
34.15_1987.0291n	2	2	#4197,#3960	34.1468	1987.03	30.44	SETAPAAPAAPAPAEKTPVK	[N-term] Acetyl (Protein N-term)|[16] Acetyl (K)	P43274	P43274|H14_MOUSE Histone H1.4 OS=Mus musculus GN=Hist1h1e PE=1 SV=2	Hist1h1e	1.5178	0.00818566	15.5998	21337.6	16111.3	18913.8	21984.3	30915.1	34980.5	29231	23788.5	27653.7	24049.7	23752.1	23935.5	30915.1	28400.3	22316.8	15200.3
24.93_1806.9325n	2	2	#4072,#1488	24.9348	1806.93	47.09	TNVSGGAIALGHPLGGSGSR		Q8BWT1	Q8BWT1|THIM_MOUSE 3-ketoacyl-CoA thiolase, mitochondrial OS=Mus musculus GN=Acaa2 PE=1 SV=3	Acaa2	1.63943	8.09007e-05	9.6084	53195.8	49324.1	50179.9	60593.9	81986.2	92280.8	86885.7	88526.4	68942.2	73627.3	63016.5	65972	81986.2	74922	66334	56566.5
16.10_954.5028n	1	1	#1606	16.0969	954.503	26.54	HNFTPLAR		Q8BWT1	Q8BWT1|THIM_MOUSE 3-ketoacyl-CoA thiolase, mitochondrial OS=Mus musculus GN=Acaa2 PE=1 SV=3	Acaa2	1.34716	0.0121551	16.6566	4650.46	4517.32	5357.1	6422.87	6947.11	6766.88	6775.89	7729.99	6027.04	6743.11	6727.51	6992.95	6947.11	5493.96	5173.14	4939.3
40.78_1122.6067n	1	1	#1862	40.7785	1122.61	28.64	TPFGAYGGLLK		Q8BWT1	Q8BWT1|THIM_MOUSE 3-ketoacyl-CoA thiolase, mitochondrial OS=Mus musculus GN=Acaa2 PE=1 SV=3	Acaa2	1.33327	0.0249259	17.4794	20648.4	17727.8	18609.2	21442.6	22098.7	25133.6	24634	32699.3	26760.5	26462.7	23369.7	23345.8	22098.7	20405.8	18807.2	20894.2
11.54_1260.6937n	2	2	#7167,#4495	11.5387	1260.69	27.66	TVAHIQTVQHK		P51174	P51174|ACADL_MOUSE Long-chain specific acyl-CoA dehydrogenase, mitochondrial OS=Mus musculus GN=Acadl PE=1 SV=2	Acadl	2.88594	9.99081e-06	13.0521	1802.47	1457.65	1718.3	2008.34	5576.15	5083.68	4561.84	4941.67	2336.02	2175.86	2157.86	2186.59	5576.15	4127.39	3482.79	3157.62
20.07_1466.8310n	2	2	#2782,#1190	20.0673	1466.83	36.5	TRPTVAAGAVGLAQR		P45952	P45952|ACADM_MOUSE Medium-chain specific acyl-CoA dehydrogenase, mitochondrial OS=Mus musculus GN=Acadm PE=1 SV=1	Acadm	1.38896	0.00676382	14.101	32728.3	28676.4	29178.9	38554.6	40000.9	48763.6	43006.8	47595.9	42416.2	42806	36643.2	41976.6	40000.9	39590.7	32834.1	30412.8
54.57_1152.6077n	1	1	#3542	54.5722	1152.61	23.13	ANWYFLLAR		P45952	P45952|ACADM_MOUSE Medium-chain specific acyl-CoA dehydrogenase, mitochondrial OS=Mus musculus GN=Acadm PE=1 SV=1	Acadm	0.53946	0.00790196	25.2276	5266.68	5317.2	6726.67	7880.97	2423.05	3230.6	3431.76	4504.41	6825.68	7937.12	8447.42	8580.47	2423.05	2622.89	2620.02	2878.22
43.20_1149.6062n	1	1	#3866	43.2014	1149.61	25.93	SGEYPFPLIK		P45952	P45952|ACADM_MOUSE Medium-chain specific acyl-CoA dehydrogenase, mitochondrial OS=Mus musculus GN=Acadm PE=1 SV=1	Acadm	1.54429	0.0169343	20.4747	7352.61	5296.9	5062.95	5643.5	7640.64	9803.73	7370.54	11253.4	9529.06	7906.81	6358.11	6144.4	7640.64	7959.55	5627.13	7190.68
27.50_990.6337n	2	2	#14402,#7493	27.5042	990.634	14	LVIAGHLLR		Q07417	Q07417|ACADS_MOUSE Short-chain specific acyl-CoA dehydrogenase, mitochondrial OS=Mus musculus GN=Acads PE=1 SV=2	Acads	2.36776	0.000485904	17.6406	1381.88	1448.78	1627.51	2018.33	4036.11	4239.47	4194.97	2864.22	1790.92	2162.62	2043.84	2197.47	4036.11	3441.99	3202.7	1830.17
19.15_1227.6247n	2	2	#5119,#4940	19.147	1227.62	24.83	SFGGVTHGLPEK		P50544	P50544|ACADV_MOUSE Very long-chain specific acyl-CoA dehydrogenase, mitochondrial OS=Mus musculus GN=Acadvl PE=1 SV=3	Acadvl	1.44114	0.0106696	15.7063	5868.3	4672.71	4472.79	6115.82	6787.15	6983.06	7716.39	8964.24	7605.38	6975.07	5616.98	6658.64	6787.15	5669.48	5891.17	5727.96
45.03_1879.0144n	1	1	#2825	45.0344	1879.01	42.79	TGIGSGLSLSGIVHPELSR		P50544	P50544|ACADV_MOUSE Very long-chain specific acyl-CoA dehydrogenase, mitochondrial OS=Mus musculus GN=Acadvl PE=1 SV=3	Acadvl	1.21718	0.291722	32.3108	13542.9	27405.1	30188.4	31720.1	35766.9	33728.6	28420.7	27278.7	17551.7	40908.3	37911	34535.5	35766.9	27383.9	21698.1	17430.5
45.22_1879.0153n	1	1	#87302	45.2156	1879.02	24.17	TGIGSGLSLSGIVHPELSR		P50544	P50544|ACADV_MOUSE Very long-chain specific acyl-CoA dehydrogenase, mitochondrial OS=Mus musculus GN=Acadvl PE=1 SV=3	Acadvl	0.723101	0.300486	40.5594	1606.81	1499.11	731.016	1794.39	1430.31	1301.1	769.102	571.506	2082.44	2237.75	918.018	1953.66	1430.31	1056.35	587.18	365.18
51.39_1673.8985n	2	2	#2952,#3846	51.3885	1673.9	37.32	TPIGSFLGSLASQPATK		Q8QZT1	Q8QZT1|THIL_MOUSE Acetyl-CoA acetyltransferase, mitochondrial OS=Mus musculus GN=Acat1 PE=1 SV=1	Acat1	1.51539	0.0148663	24.1782	22116.8	26561	35712.4	37577.7	44197.3	44917.8	50712	45002.2	28663.6	39648.2	44848	40913	44197.3	36468.3	38716.7	28755.5
30.10_1462.7405n	1	1	#2065	30.1025	1462.74	26.14	SQFTITPGSEQIR		Q99KI0	Q99KI0|ACON_MOUSE Aconitate hydratase, mitochondrial OS=Mus musculus GN=Aco2 PE=1 SV=1	Aco2	1.75324	0.000166673	10.0494	22454.7	18715.1	19793.7	22115.6	31682.6	38278.3	40106.4	35590.3	29101.5	27936.5	24857.1	24078.5	31682.6	31077.8	30619.7	22741.4
44.68_1249.6184n	1	1	#708	44.6812	1249.62	65.91	TDIANLAEEFK		Q99KI0	Q99KI0|ACON_MOUSE Aconitate hydratase, mitochondrial OS=Mus musculus GN=Aco2 PE=1 SV=1	Aco2	1.84085	0.0117053	28.074	44080.9	36395.1	37329.8	49296	50860.3	71033.5	83461.9	102253	57129.2	54327.8	46879.2	53671.3	50860.3	57671.5	63720	65337.5
19.29_1730.7529n	1	1	#33603	19.2948	1730.75	16.51	SDFDPGQDTYQHPPK		Q99KI0	Q99KI0|ACON_MOUSE Aconitate hydratase, mitochondrial OS=Mus musculus GN=Aco2 PE=1 SV=1	Aco2	1.26729	0.0467808	15.8419	1327.32	1288.36	1160.83	1665.79	1532.29	1603.29	1758.41	2003	1720.22	1923.17	1457.78	1813.64	1532.29	1301.69	1342.48	1279.87
36.44_1666.7593n	1	1	#36667	36.4396	1666.76	21.33	WVVIGDENYGEGSSR		Q99KI0	Q99KI0|ACON_MOUSE Aconitate hydratase, mitochondrial OS=Mus musculus GN=Aco2 PE=1 SV=1	Aco2	1.21503	0.320929	30.0076	815.111	777.337	594.771	1199.34	704.519	1055.79	1119.87	1234.61	1056.39	1160.35	746.92	1305.79	704.519	857.182	854.979	788.889
39.60_1278.6811n	1	1	#1179	39.6044	1278.68	44.33	TLAFASVDLTNK		Q9CQR4	Q9CQR4|ACO13_MOUSE Acyl-coenzyme A thioesterase 13 OS=Mus musculus GN=Acot13 PE=1 SV=1	Acot13	2.40065	4.21983e-05	12.3245	24385.6	23657.7	28208.4	30658.3	55108.5	67491	62636.2	71418.3	31604	35314.4	35424.4	33379.4	55108.5	54795.3	47820.4	45634.8
43.86_1836.8737n	1	1	#9787	43.8621	1836.87	34.42	GAPGVSVDMNITYMSPAK		Q9CQR4	Q9CQR4|ACO13_MOUSE Acyl-coenzyme A thioesterase 13 OS=Mus musculus GN=Acot13 PE=1 SV=1	Acot13	3.36846	0.000755509	35.632	2104.18	3651.87	3461.32	5250.73	12648.3	14281.6	10345.3	11460	2727.03	5451.23	4346.77	5716.77	12648.3	11595.1	7898.26	7322.67
21.79_1243.5824n	1	1	#6985	21.7916	1243.58	27.53	TEGGYYQITGR		Q99NB1	Q99NB1|ACS2L_MOUSE Acetyl-coenzyme A synthetase 2-like, mitochondrial OS=Mus musculus GN=Acss1 PE=1 SV=1	Acss1	1.52518	0.00253412	16.5998	2287.35	2141.55	2453.94	3080.88	3433.57	3994.6	3793.3	3974.97	2964.43	3196.74	3081.69	3354.33	3433.57	3243.18	2896.04	2539.92
14.52_1170.5635n	1	1	#3833	14.5217	1170.56	21.61	HQGVMVGMGQK		P62737	P62737|ACTA_MOUSE Actin, aortic smooth muscle OS=Mus musculus GN=Acta2 PE=1 SV=1	Acta2	0.812305	0.10957	16.5894	2565.81	2320.06	2993.07	3376.18	2152.67	2293.87	1953.3	2742.75	3325.32	3463.22	3758.73	3675.84	2152.67	1862.37	1491.27	1752.56
27.00_1160.6103n	1	1	#14736	26.9976	1160.61	21.66	EITALAPSTMK		P62737	P62737|ACTA_MOUSE Actin, aortic smooth muscle OS=Mus musculus GN=Acta2 PE=1 SV=1	Acta2	1.06476	0.384731	12.471	1302.68	1070.68	1032.98	999.136	1079.73	1169.9	1146.32	1294.8	1688.29	1598.24	1297.23	1087.82	1079.73	949.831	875.172	827.352
24.86_1129.5399n	1	1	#8801	24.864	1129.54	19.47	GYSFVTTAER		P62737	P62737|ACTA_MOUSE Actin, aortic smooth muscle OS=Mus musculus GN=Acta2 PE=1 SV=1	Acta2	1.0649	0.453127	11.9798	1890.73	1722.49	2022.37	2033	1691.25	2260.35	2097.08	2117.61	2450.41	2571.2	2539.72	2213.44	1691.25	1835.16	1601.04	1353.11
46.42_1789.8838n	1	1	#3376	46.4206	1789.88	48.33	SYELPDGQVITIGNER		P62737	P62737|ACTA_MOUSE Actin, aortic smooth muscle OS=Mus musculus GN=Acta2 PE=1 SV=1	Acta2	1.08253	0.478408	28.8139	16695.7	16523.9	21723	29479.9	23369.3	20932.6	22411.4	24676.4	21637.7	24665.7	27280	32096.4	23369.3	16995	17110.2	15767.7
35.50_1415.7613n	1	1	#26313	35.5011	1415.76	32.37	TINEVETQILTR		Q9JI91	Q9JI91|ACTN2_MOUSE Alpha-actinin-2 OS=Mus musculus GN=Actn2 PE=1 SV=2	Actn2	0.903271	0.500123	25.5065	894.36	827.525	1083.59	1182.16	1070.1	931.587	1032.89	567.332	1159.1	1235.27	1360.78	1287.09	1070.1	756.347	788.576	362.513
46.40_1469.6790n	1	1	#39298	46.3968	1469.68	24.15	TGGLEIDSDFGGFR		Q9Z0X1	Q9Z0X1|AIFM1_MOUSE Apoptosis-inducing factor 1, mitochondrial OS=Mus musculus GN=Aifm1 PE=1 SV=1	Aifm1	1.75843	0.0623301	35.0368	521.411	552.509	577.235	1015.26	1200.44	1660.04	1154.4	673.831	675.754	824.744	724.898	1105.37	1200.44	1347.77	881.337	430.564
25.39_1304.7086n	2	2	#1956,#16943	25.3948	1304.71	30.26	HLVDEPQNLIK		P02769	P02769|ALBU_BOVIN Serum albumin OS=Bos taurus OX=9913 GN=ALB PE=1 SV=4	ALBU_BOVIN	1.21586	0.0577194	14.4793	29160.7	21706	21714.1	24707.7	25540.7	30209.4	30907.8	31630.9	37792.6	32401.1	27268.8	26900.7	25540.7	24526.7	23597	20211.5
36.12_1162.6229n	1	1	#1040	36.1199	1162.62	37.86	LVNELTEFAK		P02769	P02769|ALBU_BOVIN Serum albumin OS=Bos taurus OX=9913 GN=ALB PE=1 SV=4	ALBU_BOVIN	1.26804	0.0839157	17.5378	31387.6	22450.2	26314.4	33478.1	32922.7	35650.5	31552.1	43962.7	40678.6	33511.9	33045.9	36449.5	32922.7	28944.3	24088.9	28091.2
36.08_1510.8340n	1	1	#5244	36.0842	1510.83	25.73	VPQVSTPTLVEVSR		P02769	P02769|ALBU_BOVIN Serum albumin OS=Bos taurus OX=9913 GN=ALB PE=1 SV=4	ALBU_BOVIN	1.18151	0.283748	26.4065	7737.24	4711.2	4434.09	5833.73	6526.09	6605.64	5422.4	8285.32	10027.5	7032.52	5568.38	6351.51	6526.09	5363.06	4139.8	5294.14
29.39_1638.9291n	2	2	#18733,#3197	29.3911	1638.93	27.02	KVPQVSTPTLVEVSR		P02769	P02769|ALBU_BOVIN Serum albumin OS=Bos taurus OX=9913 GN=ALB PE=1 SV=4	ALBU_BOVIN	1.182	0.304725	39.5066	23111.6	11835.7	11173.4	11966.4	18484.9	19871.6	15643.1	14659.2	29952.9	17667.4	14031.7	13028.5	18484.9	16133.6	11942.9	9366.92
26.06_1438.8035n	1	1	#60480	26.0564	1438.8	29.54	RHPEYAVSVLLR		P02769	P02769|ALBU_BOVIN Serum albumin OS=Bos taurus OX=9913 GN=ALB PE=1 SV=4	ALBU_BOVIN	1.25603	0.419611	66.0407	861.423	304.511	254.238	314.465	775.457	636.998	301.663	464.63	1116.41	454.551	319.275	342.376	775.457	517.173	230.309	296.889
53.81_1398.6849n	1	1	#5771	53.8052	1398.68	21.92	TVMENFVAFVDK		P02769	P02769|ALBU_BOVIN Serum albumin OS=Bos taurus OX=9913 GN=ALB PE=1 SV=4	ALBU_BOVIN	0.548936	0.595409	108.339	11346.1	2419.33	2028.38	1527.45	2864.71	2561.61	1906.91	2175.05	14704.7	3611.39	2547.26	1663.02	2864.71	2079.74	1455.86	1389.81
46.23_1478.7875n	1	1	#5592	46.2294	1478.79	60.37	LGEYGFQNALIVR		P02769	P02769|ALBU_BOVIN Serum albumin OS=Bos taurus OX=9913 GN=ALB PE=1 SV=4	ALBU_BOVIN	0.769592	0.940253	101.599	18342.3	3869.2	2968.5	3919.46	6786.7	5426.77	4522.6	5658.67	23771.8	5775.65	3727.87	4267.34	6786.7	4405.94	3452.84	3615.77
20.99_1505.6988n	1	1	#14640	20.994	1505.7	22.05	TEQGPQVDETQFK		P47738	P47738|ALDH2_MOUSE Aldehyde dehydrogenase, mitochondrial OS=Mus musculus GN=Aldh2 PE=1 SV=1	Aldh2	1.84488	0.000338557	17.3482	1110.28	1192.48	1216.64	1608.51	2405.42	2414.6	2446.79	2193.58	1438.93	1780.05	1527.87	1751.28	2405.42	1960.39	1868.03	1401.65
47.47_1773.8204n	1	1	#10537	47.4651	1773.82	29.59	TFVQENVYDEFVER		P47738	P47738|ALDH2_MOUSE Aldehyde dehydrogenase, mitochondrial OS=Mus musculus GN=Aldh2 PE=1 SV=1	Aldh2	1.90904	0.00450807	31.6642	2847.47	2970.87	4058.33	5463.5	7049.13	7834.74	7435.83	6965.21	3690.35	4434.68	5096.5	5948.42	7049.13	6360.95	5676.98	4450.62
33.30_1422.6653n	1	1	#399	33.2982	1422.67	87.06	TGTAEMSSILEER		Q03265	Q03265|ATPA_MOUSE ATP synthase subunit alpha, mitochondrial OS=Mus musculus GN=Atp5a1 PE=1 SV=1	Atp5a1	1.62047	0.000646726	12.9597	140864	102746	129338	131273	194881	212726	217776	191691	182561	153371	162424	142925	194881	172710	166264	122486
40.55_1437.8398n	1	1	#41868	40.5545	1437.84	25.26	GIRPAINVGLSVSR		Q03265	Q03265|ATPA_MOUSE ATP synthase subunit alpha, mitochondrial OS=Mus musculus GN=Atp5a1 PE=1 SV=1	Atp5a1	0.409578	0.000649662	25.998	2144.88	2867.68	2155.97	2536.33	976.11	1361.82	857.267	779.704	2779.79	4280.65	2707.49	2761.45	976.11	1105.65	654.491	498.214
30.81_1286.6865n	1	1	#1447	30.8069	1286.69	51.89	HALIIYDDLSK		Q03265	Q03265|ATPA_MOUSE ATP synthase subunit alpha, mitochondrial OS=Mus musculus GN=Atp5a1 PE=1 SV=1	Atp5a1	1.4697	0.00117129	12.7929	37598.9	29536.6	33213	39496.8	49613.3	53402.6	50075.8	52438.8	48728.5	44090	41709.3	43002.4	49613.3	43357.1	38231	33507.3
27.69_1170.6241n	1	1	#16370	27.6925	1170.62	20.25	VVDALGNAIDGK		Q03265	Q03265|ATPA_MOUSE ATP synthase subunit alpha, mitochondrial OS=Mus musculus GN=Atp5a1 PE=1 SV=1	Atp5a1	0.695899	0.00157522	10.3117	1505.04	1279.92	1494.4	1359.09	1030	1058.6	1001.95	833.237	1950.55	1910.57	1876.68	1479.71	1030	859.467	764.951	532.42
39.60_1437.8399n	1	1	#28944	39.6044	1437.84	22.66	GIRPAINVGLSVSR		Q03265	Q03265|ATPA_MOUSE ATP synthase subunit alpha, mitochondrial OS=Mus musculus GN=Atp5a1 PE=1 SV=1	Atp5a1	0.437291	0.00256648	33.4767	883.89	1212.83	999.415	1016.93	425.101	659.415	412.822	301.271	1145.53	1810.43	1255.08	1107.19	425.101	535.373	315.174	192.506
52.34_1623.8797n	2	2	#504,#48250	52.3433	1623.88	61.89	TGAIVDVPVGEELLGR		Q03265	Q03265|ATPA_MOUSE ATP synthase subunit alpha, mitochondrial OS=Mus musculus GN=Atp5a1 PE=1 SV=1	Atp5a1	1.93403	0.00458882	26.6737	68472.4	80645.2	88792.9	124688	142606	166152	216424	176093	88740.9	120381	111507	135755	142606	134898	165231	112520
32.55_1025.5865n	1	1	#11835	32.5489	1025.59	20	AVDSLVPIGR		Q03265	Q03265|ATPA_MOUSE ATP synthase subunit alpha, mitochondrial OS=Mus musculus GN=Atp5a1 PE=1 SV=1	Atp5a1	0.685834	0.00477889	14.3635	1659.38	1221.66	1283.04	1517.29	941.475	1016.3	865.241	1073.46	2150.57	1823.6	1611.26	1651.96	941.475	825.124	660.579	685.916
49.73_2409.2513n	1	1	#16041	49.7258	2409.25	26.64	FENAFLSHVISQHQSLLGNIR		Q03265	Q03265|ATPA_MOUSE ATP synthase subunit alpha, mitochondrial OS=Mus musculus GN=Atp5a1 PE=1 SV=1	Atp5a1	0.431109	0.00611103	37.9099	5078.13	7461.91	7992.09	7561.82	4534.09	3294.19	2287.22	1996.06	6581.31	11138.6	10036.6	8232.99	4534.09	2674.52	1746.2	1275.44
35.19_1574.7783n	1	1	#57496	35.1865	1574.78	24.4	ILGADTSVDLEETGR		Q03265	Q03265|ATPA_MOUSE ATP synthase subunit alpha, mitochondrial OS=Mus musculus GN=Atp5a1 PE=1 SV=1	Atp5a1	0.565989	0.00899811	22.4658	596.403	601.125	767.367	939.891	485.713	427.284	428.25	302.829	772.944	897.313	963.668	1023.31	485.713	346.908	326.953	193.501
38.93_1315.7342n	1	1	#323	38.9338	1315.73	94.22	TSIAIDTIINQK		Q03265	Q03265|ATPA_MOUSE ATP synthase subunit alpha, mitochondrial OS=Mus musculus GN=Atp5a1 PE=1 SV=1	Atp5a1	1.56138	0.0158617	28.4146	124237	112446	158472	208001	221416	239820	222378	258143	161013	167851	199011	226463	221416	194708	169778	164948
30.02_1437.8409n	2	2	#411,#140	30.0237	1437.84	70.93	GIRPAINVGLSVSR		Q03265	Q03265|ATPA_MOUSE ATP synthase subunit alpha, mitochondrial OS=Mus musculus GN=Atp5a1 PE=1 SV=1	Atp5a1	0.792563	0.0955563	16.6841	548380	687863	729333	829562	553759	672346	529689	459530	710706	1.02679e+06	915904	903191	553759	545871	404397	293630
30.91_1261.6331n	1	1	#298	30.9137	1261.63	61.96	TIAMDGTEGLVR		P56480	P56480|ATPB_MOUSE ATP synthase subunit beta, mitochondrial OS=Mus musculus GN=Atp5b PE=1 SV=2	Atp5b	1.54455	0.000377969	8.83508	142364	117996	128458	141900	185762	216021	196429	221508	184506	176135	161319	154494	185762	175386	149966	141539
32.06_1600.8036n	1	1	#75608	32.0631	1600.8	14.31	VALVYGQMNEPPGAR		P56480	P56480|ATPB_MOUSE ATP synthase subunit beta, mitochondrial OS=Mus musculus GN=Atp5b PE=1 SV=2	Atp5b	0.710836	0.000842314	7.95434	679.935	576.544	653.786	597.921	428.731	470.541	479.474	404.162	881.202	860.621	821.032	650.991	428.731	382.028	366.06	258.251
36.59_1649.9082n	2	2	#6772,#4113	36.5873	1649.91	36.86	LVLEVAQHLGESTVR		P56480	P56480|ATPB_MOUSE ATP synthase subunit beta, mitochondrial OS=Mus musculus GN=Atp5b PE=1 SV=2	Atp5b	2.09062	0.00232351	25.2409	8950.9	12243.2	14165	16758.4	28528.5	30702.3	27413.7	22313.5	11600.5	18275.8	17788.6	18245.8	28528.5	24926.9	20929.3	14257.8
41.31_1434.7430n	1	1	#10636	41.3111	1434.74	42.81	FTQAGSEVSALLGR		P56480	P56480|ATPB_MOUSE ATP synthase subunit beta, mitochondrial OS=Mus musculus GN=Atp5b PE=1 SV=2	Atp5b	1.29038	0.0922448	21.5136	2387.1	3204.5	3212.49	4084.65	3797.73	4177.21	5040.78	3615.64	3093.71	4783.43	4034.29	4447.19	3797.73	3391.44	3848.45	2310.32
83.01_2118.0397n	1	1	#24454	83.0088	2118.04	21.75	SLQDIIAILGMDELSEEDK		P56480	P56480|ATPB_MOUSE ATP synthase subunit beta, mitochondrial OS=Mus musculus GN=Atp5b PE=1 SV=2	Atp5b	0.862323	0.328824	21.3818	6174.26	8019.87	4997.33	7874.69	5510.2	6822.78	5876.29	5130.49	8001.9	11971.4	6275.7	8573.63	5510.2	5539.35	4486.33	3278.27
66.80_1456.8321n	1	1	#471	66.8042	1456.83	80.68	TVLIMELINNVAK		P56480	P56480|ATPB_MOUSE ATP synthase subunit beta, mitochondrial OS=Mus musculus GN=Atp5b PE=1 SV=2	Atp5b	1.04789	0.748628	37.7198	63698.5	113669	157311	167363	151912	167796	111811	94564.9	82553.8	169677	197553	182218	151912	136232	85363.3	60424.9
29.41_1307.6505n	2	2	#2094,#2404	29.4131	1307.65	30.65	THSDQFLVSFK		Q91VR2	Q91VR2|ATPG_MOUSE ATP synthase subunit gamma, mitochondrial OS=Mus musculus GN=Atp5c1 PE=1 SV=1	Atp5c1	2.86201	1.10112e-06	8.54034	23088.1	21842.9	24214.5	26651.4	62255.9	71888.5	71040.5	68987.1	29922.4	32605.4	30408.9	29016.9	62255.9	58365.6	54236.7	44081.3
19.87_1095.6030n	1	1	#1936	19.8739	1095.6	36.5	HLIIGVSSDR		Q91VR2	Q91VR2|ATPG_MOUSE ATP synthase subunit gamma, mitochondrial OS=Mus musculus GN=Atp5c1 PE=1 SV=1	Atp5c1	2.25668	0.000227004	19.0903	8486.7	7919.56	8120.57	11591	18458.4	20428.8	18941.2	23678	10998.9	11821.7	10197.9	12619.8	18458.4	16586	14460.9	15129.7
31.68_1299.6701n	1	1	#14753	31.6831	1299.67	22.01	VYGTGSLALYEK		Q91VR2	Q91VR2|ATPG_MOUSE ATP synthase subunit gamma, mitochondrial OS=Mus musculus GN=Atp5c1 PE=1 SV=1	Atp5c1	1.58694	0.00918417	17.3958	1637.53	1638.92	1706.16	1193.56	1925.91	2524.6	2389.62	2961.06	2122.25	2446.45	2142.61	1299.5	1925.91	2049.7	1824.38	1892.06
44.38_1375.7454n	1	1	#7515	44.3756	1375.75	32.47	NNIALALEVTYR		Q9CQQ7	Q9CQQ7|AT5F1_MOUSE ATP synthase F(0) complex subunit B1, mitochondrial OS=Mus musculus GN=Atp5f1 PE=1 SV=1	Atp5f1	2.19894	0.00749247	34.7186	2358.6	3956.25	4400.07	5851.01	8682.95	10787.1	7166.64	9790.83	3056.76	5905.59	5525.65	6370.33	8682.95	8757.95	5471.46	6256.13
18.28_1146.5205n	2	2	#2055,#1809	18.2829	1146.52	37.42	SWNETFHAR		Q9DCX2	Q9DCX2|ATP5H_MOUSE ATP synthase subunit d, mitochondrial OS=Mus musculus GN=Atp5h PE=1 SV=3	Atp5h	2.74989	0.000118492	17.9762	10269.9	8935.42	11399.7	13629.4	25963.3	28876.2	29970.1	36830.2	13309.9	13338.1	14315.8	14839.1	25963.3	23444.4	22881	23533.7
45.41_1356.7103n	1	1	#6051	45.4079	1356.71	37.18	YSALIIGMAYGAK		Q06185	Q06185|ATP5I_MOUSE ATP synthase subunit e, mitochondrial OS=Mus musculus GN=Atp5i PE=1 SV=2	Atp5i	4.13293	2.83985e-05	19.146	2740.49	2979.45	3569.03	4181.66	11124	14012.9	13869	16667.2	3551.7	4447.5	4482.02	4552.81	11124	11376.9	10588.5	10650
39.74_1145.6440n	1	1	#1222	39.7435	1145.64	29.17	SFLSPNQILK		Q9DB20	Q9DB20|ATPO_MOUSE ATP synthase subunit O, mitochondrial OS=Mus musculus GN=Atp5o PE=1 SV=1	Atp5o	1.5809	0.00307687	14.0889	30475.6	22058.5	24405.4	27635.5	34573.1	41269.9	42045.3	47434.1	39496.7	32927.3	30648.6	30088.4	34573.1	33506.6	32100	30309.4
39.41_1275.6310n	1	1	#819	39.408	1275.63	43.57	TDPSIMGGMIVR		Q9DB20	Q9DB20|ATPO_MOUSE ATP synthase subunit O, mitochondrial OS=Mus musculus GN=Atp5o PE=1 SV=1	Atp5o	1.66557	0.00702692	21.0352	39404.2	31885.9	34839.8	44690.3	50180.7	56981.6	63063.7	80975.7	51068.3	47596.8	43752.2	48656.9	50180.7	46262.8	48146.7	51741.8
59.64_2031.0566n	1	1	#6274	59.637	2031.06	18.47	LGNTQGIISAFSTIMSVHR		Q9DB20	Q9DB20|ATPO_MOUSE ATP synthase subunit O, mitochondrial OS=Mus musculus GN=Atp5o PE=1 SV=1	Atp5o	0.793986	0.374077	31.4493	5433.68	9813.11	10604	12601.5	7828.72	9036.28	7974.61	5690.97	7042.1	14648.3	13316.6	13720	7828.72	7336.47	6088.32	3636.41
44.73_1672.8201n	2	2	#4092,#1169	44.7269	1672.82	45.23	TFLIWINEEDHTR		Q6P8J7	Q6P8J7|KCRS_MOUSE Creatine kinase S-type, mitochondrial OS=Mus musculus GN=Ckmt2 PE=1 SV=1	Ckmt2	1.19703	0.231804	28.3804	56570.6	80268.4	89908.5	115201	89047.7	112551	100391	107331	73316.1	119819	112908	125426	89047.7	91379.5	76644.7	68582.5
42.20_1304.7081n	1	1	#4854	42.2002	1304.71	33.73	TLTIDAIQFQR		P52825	P52825|CPT2_MOUSE Carnitine O-palmitoyltransferase 2, mitochondrial OS=Mus musculus GN=Cpt2 PE=1 SV=2	Cpt2	1.4361	0.0309596	24.6761	3362.33	4084.04	3610.34	5659.14	5998.84	7059.23	5054.25	5893.36	4357.62	6096.34	4533.91	6161.43	5998.84	5731.32	3858.73	3765.73
63.02_1325.7819n	1	1	#18506	63.0231	1325.78	26.78	ALGVLAQLIWSR		Q9CZU6	Q9CZU6|CISY_MOUSE Citrate synthase, mitochondrial OS=Mus musculus GN=Cs PE=1 SV=1	Cs	0.0208773	0.00705738	83.3609	981.578	1617.85	2426.84	2544.4	69.4931	63.6384	24.924	0	1272.13	2415.01	3047.66	2770.23	69.4931	51.6674	19.0285	0
54.29_1756.8308n	1	1	#9063	54.2882	1756.83	16.63	TVVGQITVDMMYGGMR		Q9CZU6	Q9CZU6|CISY_MOUSE Citrate synthase, mitochondrial OS=Mus musculus GN=Cs PE=1 SV=1	Cs	1.34615	0.25543	48.0827	895.759	1831.8	2390.33	3315.2	2522.65	3937.5	2518.16	2373.87	1160.91	2734.37	3001.8	3609.45	2522.65	3196.82	1922.52	1516.85
18.98_1429.6468n	1	1	#463	18.9831	1429.65	56.82	TGQAAGFSYTDANK		P62897	P62897|CYC_MOUSE Cytochrome c, somatic OS=Mus musculus GN=Cycs PE=1 SV=2	Cycs	2.21266	5.5527e-05	12.798	91744.9	74884.7	86764.8	102296	185927	185475	191330	224290	118902	111782	108960	111376	185927	150585	146073	143317
29.50_1167.6149n	2	2	#571,#260	29.4955	1167.61	57.43	TGPNLHGLFGR		P62897	P62897|CYC_MOUSE Cytochrome c, somatic OS=Mus musculus GN=Cycs PE=1 SV=2	Cycs	1.49545	0.000357466	8.95877	233476	199054	225965	247295	308457	350414	355601	340096	302587	297132	283770	269244	308457	284498	271488	217314
18.02_1031.5359n	1	1	#6462	18.022	1031.54	24.12	TSGGAGGLGSLR		P31001	P31001|DESM_MOUSE Desmin OS=Mus musculus GN=Des PE=1 SV=3	Des	1.47616	0.000371434	10.288	1405.3	1221.4	1267.12	1528.95	1987.68	1954.57	1942.07	2120.55	1821.28	1823.21	1591.27	1664.65	1987.68	1586.9	1482.7	1354.98
14.38_1468.8262n	3	3	#28600,#4243,#6269	14.385	1468.83	14.93	HVLHVQLNRPEK		O35459	O35459|ECH1_MOUSE Delta(3,5)-Delta(2,4)-dienoyl-CoA isomerase, mitochondrial OS=Mus musculus GN=Ech1 PE=1 SV=1	Ech1	0.943331	0.681659	20.4578	5992.44	4175.37	4537.57	3838.14	4782.87	4826.61	3723.48	4159.73	7766.27	6232.68	5698.33	4178.8	4782.87	3918.68	2842.74	2657.97
43.95_1321.6365n	1	1	#5935	43.948	1321.64	33.11	SLAMEMVLTGDR		Q8BH95	Q8BH95|ECHM_MOUSE Enoyl-CoA hydratase, mitochondrial OS=Mus musculus GN=Echs1 PE=1 SV=1	Echs1	1.9804	0.00146393	19.8681	2542.17	2741.15	2399.45	3651.43	5990.51	6534.81	4458.78	5462.14	3294.67	4091.77	3013.26	3975.52	5990.51	5305.55	3404.11	3490.19
25.09_1587.8719n	1	1	#3321	25.0852	1587.87	20.35	THINIVVIGHVDSGK		P10126	P10126|EF1A1_MOUSE Elongation factor 1-alpha 1 OS=Mus musculus GN=Eef1a1 PE=1 SV=3	Eef1a1	1.66547	0.000311176	13.0323	10900.1	13007	13282.1	15053.5	20626.2	22728.7	21493.7	22160	14126.6	19415.8	16679.8	16389.6	20626.2	18453.2	16409.7	14159.8
25.12_1587.8726n	1	1	#46852	25.12	1587.87	27.16	THINIVVIGHVDSGK		P10126	P10126|EF1A1_MOUSE Elongation factor 1-alpha 1 OS=Mus musculus GN=Eef1a1 PE=1 SV=3	Eef1a1	0.262056	0.0347122	65.477	1344.48	1397.79	824.798	991.375	488.362	392.888	278.139	35.178	1742.46	2086.52	1035.79	1079.37	488.362	318.982	212.349	22.478
80.48_2350.3080n	1	1	#4041	80.4822	2350.31	29.61	IVAPELYIAVGISGAIQHLAGMK		Q99LC5	Q99LC5|ETFA_MOUSE Electron transfer flavoprotein subunit alpha, mitochondrial OS=Mus musculus GN=Etfa PE=1 SV=2	Etfa	0.16223	0.000362995	41.8038	41884.5	58788.2	54389.7	77112.1	9012.78	14411.6	9447.55	4793.64	54282.7	87754.5	68303.2	83956.3	9012.78	11700.7	7212.85	3063.03
24.83_1618.7829n	2	2	#7149,#2965	24.8274	1618.78	29.7	TTGLHVTEYEDNLK		Q921G7	Q921G7|ETFD_MOUSE Electron transfer flavoprotein-ubiquinone oxidoreductase, mitochondrial OS=Mus musculus GN=Etfdh PE=1 SV=1	Etfdh	1.58655	7.32098e-05	7.16579	12487.1	12461	12950.8	14336.8	19460.9	22805.6	19896.9	20711.3	16183.5	18600.8	16263.8	15609.3	19460.9	18515.6	15190.5	13234.1
31.83_1495.8712n	2	2	#4419,#2465	31.8264	1495.87	31.16	LILTLTHGSVVSTR		P11404	P11404|FABPH_MOUSE Fatty acid-binding protein, heart OS=Mus musculus GN=Fabp3 PE=1 SV=5	Fabp3	1.34109	0.151989	26.6975	19281.4	24282	30389	36215.6	37878.9	45045.6	39252.7	25567.9	24988.9	36246.3	38162.9	39430	37878.9	36572.1	29967.9	16337.4
63.81_2594.3520n	1	1	#17479	63.8057	2594.35	17.89	VIHDNFGIVEGLMTTVHAITATQK		P16858	P16858|G3P_MOUSE Glyceraldehyde-3-phosphate dehydrogenase OS=Mus musculus GN=Gapdh PE=1 SV=2	Gapdh	0.496085	0.319974	71.549	733.129	3791.72	4544.14	6120.85	3615.99	2196.71	1222.83	499.929	950.143	5659.98	5706.58	6664.11	3615.99	1783.49	933.581	319.444
36.78_1448.7980n	1	1	#11225	36.7782	1448.8	29.2	FVTVQTISGTGALR		P05202	P05202|AATM_MOUSE Aspartate aminotransferase, mitochondrial OS=Mus musculus GN=Got2 PE=1 SV=1	Got2	3.01985	5.72631e-05	18.7974	1620.68	1599.84	1263.81	2010.14	4181.5	4895.43	4999.73	5535.68	2100.42	2388.12	1587.1	2188.55	4181.5	3974.56	3817.11	3537.18
25.78_979.4901n	1	1	#10084	25.7803	979.49	20.8	MNLGVGAYR		P05202	P05202|AATM_MOUSE Aspartate aminotransferase, mitochondrial OS=Mus musculus GN=Got2 PE=1 SV=1	Got2	1.88686	0.00112061	19.5938	887.259	852.291	920.629	1056.77	1386.98	1658.5	1755.34	2212.53	1149.9	1272.24	1156.14	1150.56	1386.98	1346.52	1340.14	1413.76
19.11_849.5186n	1	1	#1734	19.1065	849.519	20.65	HLQLAIR		P0C0S6	P0C0S6|H2AZ_MOUSE Histone H2A.Z OS=Mus musculus GN=H2afz PE=1 SV=2	H2afz	2.11447	0.00046484	20.3601	4978.46	4732.89	5454.47	7258.01	10377.7	11318.6	12302.2	13416.2	6452.13	7064.9	6849.79	7902.21	10377.7	9189.43	9392.24	8572.66
47.15_2778.3922n	1	1	#18342	47.1488	2778.39	32.22	FAAEHTIFASNTSSLQITNIANATTR		Q61425	Q61425|HCDH_MOUSE Hydroxyacyl-coenzyme A dehydrogenase, mitochondrial OS=Mus musculus GN=Hadh PE=1 SV=2	Hadh	1.03139	0.845637	23.4053	4228.7	6217.69	6720.17	7677.63	7849.09	7267.46	5761.65	4745.95	5480.43	9281.3	8439.26	8359.08	7849.09	5900.38	4398.8	3032.56
61.21_1624.8342n	2	2	#4661,#18756	61.2071	1624.83	49.84	TIEYLEEVAVNFAK		Q8BMS1	Q8BMS1|ECHA_MOUSE Trifunctional enzyme subunit alpha, mitochondrial OS=Mus musculus GN=Hadha PE=1 SV=1	Hadha	1.82336	0.0110522	27.4191	4432.57	7972.76	8049.14	9048.32	13106.4	16170.1	12286.1	12231.7	5744.65	11901.1	10108.2	9851.42	13106.4	13128.4	9380	7815.79
59.69_1588.7871n	1	1	#13051	59.6893	1588.79	29.69	SLNSEMDNILANLR		Q8BMS1	Q8BMS1|ECHA_MOUSE Trifunctional enzyme subunit alpha, mitochondrial OS=Mus musculus GN=Hadha PE=1 SV=1	Hadha	1.43277	0.227064	47.4611	573.708	1694.88	2216.08	2371.97	2720.13	2880.55	2520.82	1702.49	743.531	2529.99	2782.97	2582.5	2720.13	2338.69	1924.55	1087.85
74.46_2046.1830n	2	2	#6268,#3279	74.4551	2046.18	20.53	TVLGVPEVLLGILPGAGGTQR		Q8BMS1	Q8BMS1|ECHA_MOUSE Trifunctional enzyme subunit alpha, mitochondrial OS=Mus musculus GN=Hadha PE=1 SV=1	Hadha	0.658999	0.243576	43.7382	24367	47351.6	62034.2	66863	35290	51278.3	29154.7	16482.7	31579.9	70682.8	77903.3	72797.6	35290	41632.4	22258.5	10532.1
24.44_904.5123n	1	1	#1532	24.4409	904.512	37.49	LAAAFAVSR		Q99JY0	Q99JY0|ECHB_MOUSE Trifunctional enzyme subunit beta, mitochondrial OS=Mus musculus GN=Hadhb PE=1 SV=1	Hadhb	1.88958	0.000162114	13.1461	8749.56	9190.97	10461.3	11665	17040.9	20780	18649.8	19238.8	11339.5	13719.6	13137.4	12700.3	17040.9	16871.1	14238.4	12293.2
23.18_936.5499n	1	1	#27678	23.1762	936.55	20.42	AALSGLLHR		Q99JY0	Q99JY0|ECHB_MOUSE Trifunctional enzyme subunit beta, mitochondrial OS=Mus musculus GN=Hadhb PE=1 SV=1	Hadhb	3.26817	0.000401602	36.9975	195.893	237.555	182.514	384.325	769.354	843.916	748.479	907.361	253.879	354.604	229.203	418.436	769.354	685.167	571.435	579.784
28.39_1818.8675n	3	3	#2739,#477,#601	28.3932	1818.87	52.32	TYFPHFDVSHGSAQVK		P01942	P01942|HBA_MOUSE Hemoglobin subunit alpha OS=Mus musculus GN=Hba PE=1 SV=2	Hba	0.583786	5.19878e-05	9.13784	485010	501792	536434	528446	305999	310940	321284	259520	628578	749037	673660	575350	305999	252449	245288	165828
19.87_1528.7264n	1	1	#33161	19.8739	1528.73	14.37	IGGHGAEYGAEALER		P01942	P01942|HBA_MOUSE Hemoglobin subunit alpha OS=Mus musculus GN=Hba PE=1 SV=2	Hba	0.252726	0.0014246	38.8516	1367.52	867.892	907.359	1391.02	147.329	408.443	257.78	332.255	1772.32	1295.52	1139.47	1514.48	147.329	331.611	196.805	212.304
30.10_1028.4997n	1	1	#2550	30.1025	1028.5	21.99	MFASFPTTK		P01942	P01942|HBA_MOUSE Hemoglobin subunit alpha OS=Mus musculus GN=Hba PE=1 SV=2	Hba	0.723807	0.00463124	10.9281	12083.1	9964.39	9890.67	10367.4	6445.45	8070.27	8324.56	7780.75	15659.8	14874.1	12420.8	11287.6	6445.45	6552.18	6355.48	4971.73
39.91_1251.7069n	1	1	#390	39.9072	1251.71	75.66	FLASVSTVLTSK		P01942	P01942|HBA_MOUSE Hemoglobin subunit alpha OS=Mus musculus GN=Hba PE=1 SV=2	Hba	1.47108	0.00502403	14.7529	112905	118050	141038	154126	173509	219397	180825	200233	146326	176215	177117	167806	173509	178126	138053	127945
51.84_1713.0120n	0	3	#16907,#1595,#1156	51.8394	1713.01	38.19	LLGNMIVIVLGHHLGK		P02088	P02088|HBB1_MOUSE Hemoglobin subunit beta-1 OS=Mus musculus GN=Hbb-b1 PE=1 SV=2	Hbb-b1	0.0851525	4.32038e-06	27.1357	149294	202751	213550	221807	23111.7	15791.1	12291.6	15855	193487	302652	268178	241494	23111.7	12820.7	9384.14	10131
30.69_1293.6347n	1	1	#7445	30.6865	1293.63	29.42	DFTPAAQAAFQK		P02088	P02088|HBB1_MOUSE Hemoglobin subunit beta-1 OS=Mus musculus GN=Hbb-b1 PE=1 SV=2	Hbb-b1	0.446612	0.000109027	15.4671	4834.11	3459.79	3668.77	3821.38	1755.08	1985.64	1765.58	1543.04	6265.05	5164.51	4607.29	4160.55	1755.08	1612.12	1347.95	985.97
56.81_1979.8942n	1	1	#11270	56.8127	1979.89	33.26	YFDSFGDLSSASAIMGNAK		P02088	P02088|HBB1_MOUSE Hemoglobin subunit beta-1 OS=Mus musculus GN=Hbb-b1 PE=1 SV=2	Hbb-b1	0.404389	0.00107713	21.7511	3560.55	3522.9	5015.76	5320.18	1903.48	1998.75	1885.51	1256.47	4614.51	5258.71	6298.85	5792.38	1903.48	1622.76	1439.51	802.856
47.62_1273.7177n	1	1	#1755	47.6197	1273.72	31.56	LLVVYPWTQR		P02088	P02088|HBB1_MOUSE Hemoglobin subunit beta-1 OS=Mus musculus GN=Hbb-b1 PE=1 SV=2	Hbb-b1	0.60968	0.0230162	25.6915	39518.3	33750.5	45703.2	60550.5	21687.9	24711.6	28092.5	34959.3	51216.1	50380.1	57394.5	65924.8	21687.9	20063.1	21447.6	22338.2
30.07_1227.6696n	1	1	#6509	30.0716	1227.67	24.7	TSGPPVSELITK		P43274	P43274|H14_MOUSE Histone H1.4 OS=Mus musculus GN=Hist1h1e PE=1 SV=2	Hist1h1e	1.45358	0.00266081	12.4713	3611.77	2722.81	3117.31	3501.94	4407.88	4353.07	5191.51	4877.01	4680.89	4064.4	3914.76	3812.76	4407.88	3534.22	3963.52	3116.31
49.73_1309.6945n	1	1	#2278	49.7258	1309.69	32.84	TVTAMDVVYALK		P62806	P62806|H4_MOUSE Histone H4 OS=Mus musculus GN=Hist1h4a PE=1 SV=2	Hist1h4a	1.24904	0.204105	29.6499	13791	14933.7	20540	25870.2	18214.5	22890.6	25201.5	27540	17873.3	22291.9	25794.4	28166.4	18214.5	18584.7	19240.4	17597.5
37.86_988.5701n	1	1	#9014	37.8605	988.57	22.41	VFLENVIR		P62806	P62806|H4_MOUSE Histone H4 OS=Mus musculus GN=Hist1h4a PE=1 SV=2	Hist1h4a	1.17178	0.397387	27.3444	1184.69	873.939	935.614	758.08	824.06	1087.3	965.296	1520.23	1535.37	1304.55	1174.95	825.365	824.06	882.768	736.967	971.392
28.69_1179.6134n	1	1	#42848	28.6897	1179.61	19.59	ISGLIYEETR		P62806	P62806|H4_MOUSE Histone H4 OS=Mus musculus GN=Hist1h4a PE=1 SV=2	Hist1h4a	1.03453	0.791831	21.7492	331.004	529.796	538.465	418.12	491.269	456.096	567.587	365.193	428.985	790.839	676.211	455.232	491.269	370.3	433.331	233.35
41.38_1348.7245n	1	1	#13550	41.3774	1348.72	17.38	TLTIVDTGIGMTK		P07901	P07901|HS90A_MOUSE Heat shock protein HSP 90-alpha OS=Mus musculus GN=Hsp90aa1 PE=1 SV=4	Hsp90aa1	1.5554	0.00888561	25.7767	1447.63	1762.25	1394.98	2373.9	2701.31	2716.87	2779.19	2657.38	1876.14	2630.55	1751.83	2584.6	2701.31	2205.8	2121.81	1698.01
30.77_1486.6931n	1	1	#4334	30.766	1486.69	36.35	TTPSYVAFTDTER		P16627	P16627|HS71L_MOUSE Heat shock 70 kDa protein 1-like OS=Mus musculus GN=Hspa1l PE=1 SV=4	Hspa1l	1.70718	0.000153108	11.1098	7315.85	5862.55	5787.54	6394.29	10377.1	11776.9	11035.6	10104.8	9481.41	8751.16	7268.06	6961.83	10377.1	9561.59	8425.29	6456.76
25.97_1429.6834n	1	1	#10132	25.9662	1429.68	36.04	TWNDPSVQQDIK		P20029	P20029|GRP78_MOUSE 78 kDa glucose-regulated protein OS=Mus musculus GN=Hspa5 PE=1 SV=3	Hspa5	1.34924	0.0509359	23.724	1479.14	1742.36	2019.84	2560.45	2974.16	2540.03	2276.23	2736.04	1916.99	2600.87	2536.54	2787.71	2974.16	2062.23	1737.81	1748.27
31.60_1449.7096n	1	1	#5406	31.5986	1449.71	45.46	TTPSVVAFTADGER		P38647	P38647|GRP75_MOUSE Stress-70 protein, mitochondrial OS=Mus musculus GN=Hspa9 PE=1 SV=3	Hspa9	1.32355	0.0169062	12.6167	7176.03	6100.01	5545.08	6463.7	6929.7	8331.31	8790.73	9413.9	9300.2	9105.63	6963.58	7037.4	6929.7	6764.11	6711.39	6015.28
31.86_1343.7077n	1	1	#3212	31.8626	1343.71	21.16	TVIIEQSWGSPK		P63038	P63038|CH60_MOUSE 60 kDa heat shock protein, mitochondrial OS=Mus musculus GN=Hspd1 PE=1 SV=1	Hspd1	1.37691	0.0225845	18.4545	10553.8	9515.59	10783.6	10688.6	10844.9	14374.2	14717.8	17262.2	13677.8	14204.1	13542.1	11637.3	10844.9	11670.3	11236.5	11030.2
54.51_1503.7487n	1	1	#5232	54.5076	1503.75	28.32	TLNDELEIIEGMK		P63038	P63038|CH60_MOUSE 60 kDa heat shock protein, mitochondrial OS=Mus musculus GN=Hspd1 PE=1 SV=1	Hspd1	1.51733	0.075164	36.4523	1661.52	2907.62	3620	4340.55	4225.38	5537.85	5002.71	4245.77	2153.34	4340.27	4546.04	4725.8	4225.38	4496.13	3819.38	2712.95
39.70_1273.7756n	0	2	#7215,#1392	39.7017	1273.78	21.16	LILPHVDVQLK		P54071	P54071|IDHP_MOUSE Isocitrate dehydrogenase [NADP], mitochondrial OS=Mus musculus GN=Idh2 PE=1 SV=3	Idh2	2.78937	0.00280536	30.3381	11395.2	16883.1	23624.5	22542	61458.7	63975.2	45765.5	36454.4	14768.3	25201.9	29667.9	24542.8	61458.7	51940.9	34940.3	23293.6
52.74_1873.9791n	1	1	#13229	52.736	1873.98	31.69	GRPTSTNPIASIFAWTR		P54071	P54071|IDHP_MOUSE Isocitrate dehydrogenase [NADP], mitochondrial OS=Mus musculus GN=Idh2 PE=1 SV=3	Idh2	0.437827	0.057215	44.2424	2629.57	4316.74	4996.19	6931.36	2567.56	2417.43	2579.16	699.345	3407.95	6443.7	6274.28	7546.57	2567.56	1962.69	1969.09	446.866
14.10_1354.6831n	2	2	#1140,#1514	14.1026	1354.68	36.11	TIEAEAAHGTVTR		P54071	P54071|IDHP_MOUSE Isocitrate dehydrogenase [NADP], mitochondrial OS=Mus musculus GN=Idh2 PE=1 SV=3	Idh2	1.08315	0.530285	19.0346	24808.4	23312.8	25307.3	30157.3	26921.7	27176.1	22667.6	35433.2	32151.9	34799.6	31781.3	32834	26921.7	22064	17305.8	22641.1
34.71_1589.8700n	1	1	#16709	34.7073	1589.87	23.99	TPIAAGHPSMNLLLR		Q9D6R2	Q9D6R2|IDH3A_MOUSE Isocitrate dehydrogenase [NAD] subunit alpha, mitochondrial OS=Mus musculus GN=Idh3a PE=1 SV=1	Idh3a	0.599589	0.0128027	22.7016	4686.52	3878.87	2729.49	3340.27	2538.55	2247.33	2294.52	1694.67	6073.78	5790.08	3427.73	3636.75	2538.55	1824.59	1751.78	1082.86
38.40_1390.7449n	1	1	#1500	38.4031	1390.74	70.89	TPYTDVNIVTIR		Q9D6R2	Q9D6R2|IDH3A_MOUSE Isocitrate dehydrogenase [NAD] subunit alpha, mitochondrial OS=Mus musculus GN=Idh3a PE=1 SV=1	Idh3a	1.4638	0.0133283	23.7859	22614.1	23839.8	22890.2	35544.8	36484.8	38886	35823.5	42341.6	29308.1	35586.3	28745.7	38699.7	36484.8	31571.2	27349.9	27055.4
35.05_1589.8689n	1	1	#2492	35.051	1589.87	23.21	TPIAAGHPSMNLLLR		Q9D6R2	Q9D6R2|IDH3A_MOUSE Isocitrate dehydrogenase [NAD] subunit alpha, mitochondrial OS=Mus musculus GN=Idh3a PE=1 SV=1	Idh3a	1.16102	0.16884	19.2911	11373.7	11833	14632.4	17055.9	14494.2	16319.7	17451.8	15468.6	14740.4	17663.4	18375.6	18569.8	14494.2	13249.8	13323.8	9884.12
52.20_1928.9862n	1	1	#12225	52.1977	1928.99	19.17	TSSAEMPTIPLGSAVEAIR		Q8CAQ8	Q8CAQ8|MIC60_MOUSE MICOS complex subunit Mic60 OS=Mus musculus GN=Immt PE=1 SV=1	Immt	2.29882	0.00177258	29.2213	2292.65	2407.27	2644.63	3197.66	5397.22	5502.29	8656.85	4678.26	2971.29	3593.39	3321.16	3481.47	5397.22	4467.26	6609.18	2989.31
39.21_2030.0997n	2	2	#11393,#12700	39.2052	2030.1	27.84	TSSVTLQTITAQNAAVQAVK		Q8CAQ8	Q8CAQ8|MIC60_MOUSE MICOS complex subunit Mic60 OS=Mus musculus GN=Immt PE=1 SV=1	Immt	1.58115	0.00935371	22.9409	5368.37	6706.4	7541.54	9335.93	10316.3	11794.3	12925.7	10741.6	6957.46	10010.8	9470.75	10164.6	10316.3	9575.66	9868.31	6863.68
28.58_1091.5943n	1	1	#4318	28.5822	1091.59	19.59	LGEPELHLGK		P48997	P48997|INVO_MOUSE Involucrin OS=Mus musculus GN=Ivl PE=1 SV=1	Ivl	7.25041	0.000988371	57.9247	1375.95	826.819	784.973	2487.39	7279.05	6445.21	9610.79	16361.9	1783.24	1234.21	985.779	2708.17	7279.05	5232.81	7337.47	10454.9
26.78_1264.6294n	1	1	#13084	26.7835	1264.63	18.38	TNAENEFVTIK		P04104	P04104|K2C1_MOUSE Keratin, type II cytoskeletal 1 OS=Mus musculus GN=Krt1 PE=1 SV=4	Krt1	2.56315	3.64715e-06	9.04287	1168.52	979.159	1020.14	1165.08	2523.72	2922.2	2955.11	2704.88	1514.42	1461.61	1281.11	1268.49	2523.72	2372.51	2256.12	1728.36
60.13_1301.7075n	1	1	#9454	60.1305	1301.71	26.54	SLDLDSIIAEVK		Q8BGZ7	Q8BGZ7|K2C75_MOUSE Keratin, type II cytoskeletal 75 OS=Mus musculus GN=Krt75 PE=1 SV=1	Krt75	1.27842	0.315876	36.9228	591.597	1123.72	1149.83	1598.89	1582.89	1821.65	1365.36	937.037	766.716	1677.41	1443.97	1740.8	1582.89	1478.98	1042.4	598.746
22.25_1459.6783n	1	1	#366	22.2522	1459.68	23.71	NSASGAGAGAGAGAGAGEK		Q8BIG2	Q8BIG2|LKAM1_MOUSE Protein LKAAEAR1 OS=Mus musculus GN=Lkaaear1 PE=2 SV=2	Lkaaear1	1.44879	0.001344	10.2956	291473	248306	258841	309857	355385	407738	411784	431045	377751	370653	325055	337359	355385	331038	314382	275428
62.28_824.4621n	1	1	#4394	62.2751	824.462	15.71	ARSPAPAR		O88735	O88735|MAP7_MOUSE Ensconsin OS=Mus musculus GN=Map7 PE=1 SV=1	Map7	1.46065	0.295071	49.4321	923.388	935.642	2073.02	2468.28	1349.45	1764.81	2302.19	3932.21	1196.72	1396.66	2603.33	2687.35	1349.45	1432.83	1757.63	2512.59
27.79_1453.6986n	1	1	#6267	27.7883	1453.7	15.81	AGAGSATLSMAYAGAR		P08249	P08249|MDHM_MOUSE Malate dehydrogenase, mitochondrial OS=Mus musculus GN=Mdh2 PE=1 SV=3	Mdh2	2.18224	7.39774e-06	7.95319	4225.16	3651.87	4045.26	4413.11	8126.99	8927.54	8866.23	9726.97	5475.85	5451.23	5080.09	4804.81	8126.99	7248.19	6769.03	6215.33
54.96_1326.6648n	1	1	#4947	54.9567	1326.66	37.86	FVFSLVDAMNGK		P08249	P08249|MDHM_MOUSE Malate dehydrogenase, mitochondrial OS=Mus musculus GN=Mdh2 PE=1 SV=3	Mdh2	1.80884	0.00834065	24.6764	2427.3	2650.36	3713.25	3342.37	4336.04	5203.05	4965.93	7442.16	3145.8	3956.25	4663.14	3639.03	4336.04	4224.31	3791.3	4755.38
51.85_1232.7122n	1	1	#2528	51.855	1232.71	42.11	IFGVTTLDIVR		P08249	P08249|MDHM_MOUSE Malate dehydrogenase, mitochondrial OS=Mus musculus GN=Mdh2 PE=1 SV=3	Mdh2	2.01339	0.0142828	34.6721	8397.29	8063.48	10267.3	16071	18527.2	17379.1	31271.4	18993.2	10883	12036.6	12893.7	17497.4	18527.2	14109.9	23874.5	12136.3
26.89_991.5333n	1	1	#19064	26.8923	991.533	30.83	ANTFVAELK		P08249	P08249|MDHM_MOUSE Malate dehydrogenase, mitochondrial OS=Mus musculus GN=Mdh2 PE=1 SV=3	Mdh2	1.53314	0.0248307	21.1104	568.705	569.537	374.434	500.488	656.281	980.168	628.934	821.075	737.047	850.161	470.219	544.91	656.281	795.79	480.167	524.649
64.70_1792.0813n	1	1	#2520	64.7044	1792.08	59.98	VAVLGASGGIGQPLSLLLK		P08249	P08249|MDHM_MOUSE Malate dehydrogenase, mitochondrial OS=Mus musculus GN=Mdh2 PE=1 SV=3	Mdh2	1.40554	0.186791	41.7526	14498	27042.9	33966.3	44295.4	48832.5	49896.9	39899	29758.7	18789.5	40367.6	42655.3	48226.9	48832.5	40510.8	30461.4	19015.2
20.64_1146.6495n	1	1	#48467	20.6425	1146.65	24.23	VNVPVIGGHAGK		P08249	P08249|MDHM_MOUSE Malate dehydrogenase, mitochondrial OS=Mus musculus GN=Mdh2 PE=1 SV=3	Mdh2	1.12478	0.278796	16.4851	651.676	434.504	603.848	575.647	671.299	552.705	612.23	712.162	844.578	648.594	758.319	626.74	671.299	448.736	467.415	455.056
36.93_1224.6640n	2	2	#1203,#1250	36.9263	1224.66	20.12	AAETQTLAKHR		Q9WVS4	Q9WVS4|MOK_MOUSE MAPK/MAK/MRK overlapping kinase OS=Mus musculus GN=Mok PE=1 SV=1	Mok	2.07637	0.00209301	22.4166	51570.8	39227.9	37775.2	54500.2	76538.1	88828.1	88998	125765	66836.3	58556.5	47438.5	59337.4	76538.1	72118.7	67946.6	80361.4
24.56_772.4123n	1	1	#721	24.5577	772.412	24.96	TPWELK		P03930	P03930|ATP8_MOUSE ATP synthase protein 8 OS=Mus musculus GN=Mtatp8 PE=1 SV=1	Mtatp8	1.69804	0.000228649	9.39911	22932.5	20535.2	23535	25758.6	34102.1	41587.7	39555.5	42267	29720.8	30653.4	29555.5	28044.9	34102.1	33764.6	30199.1	27007.7
18.06_1237.5568n	1	1	#2362	18.0632	1237.56	44.34	TLEDQANEYR		Q02566	Q02566|MYH6_MOUSE Myosin-6 OS=Mus musculus GN=Myh6 PE=1 SV=2	Myh6	1.32917	0.0072883	12.8345	13125.6	11182.3	12338.4	15129.5	17723.1	16003.6	16413	18679.2	17010.9	16692.1	15494.7	16472.4	17723.1	12993.2	12530.7	11935.6
20.24_1080.5193n	1	1	#3444	20.2444	1080.52	19.79	SLNDFTTQR		Q02566	Q02566|MYH6_MOUSE Myosin-6 OS=Mus musculus GN=Myh6 PE=1 SV=2	Myh6	1.3289	0.0143959	14.2014	5830.41	4606.52	5043.67	6332.03	6760.01	7546.71	6634.48	8045.67	7556.26	6876.26	6333.9	6894.04	6760.01	6127.11	5065.18	5141.01
51.81_1522.8132n	1	1	#10431	51.8062	1522.81	34.03	VIQYFASIAAIGDR		Q02566	Q02566|MYH6_MOUSE Myosin-6 OS=Mus musculus GN=Myh6 PE=1 SV=2	Myh6	0.634107	0.0283783	21.7932	3933.96	4498.25	5475.75	6258.85	3534.48	3357.3	3720.33	2175.82	5098.45	6714.65	6876.5	6814.37	3534.48	2725.76	2840.33	1390.3
51.70_1494.7746n	1	1	#3099	51.7003	1494.77	32.93	SAYLMGLNSADLLK		Q02566	Q02566|MYH6_MOUSE Myosin-6 OS=Mus musculus GN=Myh6 PE=1 SV=2	Myh6	1.15145	0.248534	22.3305	9371.34	11319.6	14543.5	15466.4	13928.9	15106.4	16094.2	13250	12145.4	16897.1	18263.9	16839.1	13928.9	12264.8	12287.3	8466.48
32.73_1517.7677n	1	1	#2447	32.7317	1517.77	64.59	TVSLNNLSADEVTR		Q9CQ75	Q9CQ75|NDUA2_MOUSE NADH dehydrogenase [ubiquinone] 1 alpha subcomplex subunit 2 OS=Mus musculus GN=Ndufa2 PE=1 SV=3	Ndufa2	1.86244	0.00015497	12.248	14941.6	12708.8	16195.1	16972.2	25799	30744.8	29407.9	27317.5	19364.5	18970.7	20337.9	18478.6	25799	24961.4	22451.9	17455.3
14.90_1580.7692n	3	3	#9758,#2496,#6652	14.8965	1580.77	19.48	TDRPLPENPYHSR		Q9DCJ5	Q9DCJ5|NDUA8_MOUSE NADH dehydrogenase [ubiquinone] 1 alpha subcomplex subunit 8 OS=Mus musculus GN=Ndufa8 PE=1 SV=3	Ndufa8	1.3908	0.01335	13.6316	5849.28	8036.44	7625.4	7791.35	9613.28	10588.6	8818.23	11733.6	7580.73	11996.2	9576.07	8482.89	9613.28	8596.81	6732.38	7497.54
31.13_1518.8620n	1	1	#12753	31.1285	1518.86	24.11	AVQHSNVVINLIGR		Q9DC69	Q9DC69|NDUA9_MOUSE NADH dehydrogenase [ubiquinone] 1 alpha subcomplex subunit 9, mitochondrial OS=Mus musculus GN=Ndufa9 PE=1 SV=2	Ndufa9	2.60675	0.000977854	27.0816	1057.29	1158.14	1171.73	1827.77	3565.39	3922.56	3648.71	2457.33	1370.25	1728.78	1471.47	1990	3565.39	3184.69	2785.65	1570.18
53.81_2025.0731n	1	1	#5338	53.8052	2025.07	29.04	TPAPSPQTSLPNPITYLTK		Q9DCS9	Q9DCS9|NDUBA_MOUSE NADH dehydrogenase [ubiquinone] 1 beta subcomplex subunit 10 OS=Mus musculus GN=Ndufb10 PE=1 SV=3	Ndufb10	2.24068	0.00545607	31.6757	6036.39	6273.94	10126.6	11281.8	14086.5	17730.7	23875.6	19860.1	7823.22	9365.25	12717	12283.2	14086.5	14395.4	18228.1	12690.2
40.58_1243.7018n	1	1	#2399	40.5798	1243.7	37.58	TLAILQIESEK		Q9CQH3	Q9CQH3|NDUB5_MOUSE NADH dehydrogenase [ubiquinone] 1 beta subcomplex subunit 5, mitochondrial OS=Mus musculus GN=Ndufb5 PE=1 SV=1	Ndufb5	1.63267	0.000247386	11.5588	12751.9	12963.3	15734.8	15692.4	23290.2	23565.6	21702.6	24736.1	16526.6	19350.6	19760	17085.2	23290.2	19132.7	16569.1	15805.9
39.97_1570.8133n	2	2	#6840,#2412	39.9671	1570.81	45.15	TYAEILEPFHPVR		Q9CQ54	Q9CQ54|NDUC2_MOUSE NADH dehydrogenase [ubiquinone] 1 subunit C2 OS=Mus musculus GN=Ndufc2 PE=1 SV=1	Ndufc2	1.57232	0.0022429	15.0626	30663.5	28842.6	30742.6	39711.9	43490.3	52065.3	52776	56008.5	39740.2	43054.1	38606.9	43236.7	43490.3	42271.3	40292.5	35788.2
55.19_2227.0435n	1	1	#24409	55.1851	2227.04	15.74	TQPYDVYDQVEFDVPIGSR		Q91WD5	Q91WD5|NDUS2_MOUSE NADH dehydrogenase [ubiquinone] iron-sulfur protein 2, mitochondrial OS=Mus musculus GN=Ndufs2 PE=1 SV=1	Ndufs2	2.45415	0.000340291	21.3957	842.029	1075.3	1345.21	913.025	2761.52	2871.21	2511.56	2103.17	1091.28	1605.13	1689.33	994.062	2761.52	2331.11	1917.48	1343.88
28.79_1172.5247n	1	1	#2149	28.7894	1172.52	25.65	SYGANFSWNK		Q9CXZ1	Q9CXZ1|NDUS4_MOUSE NADH dehydrogenase [ubiquinone] iron-sulfur protein 4, mitochondrial OS=Mus musculus GN=Ndufs4 PE=1 SV=3	Ndufs4	2.41247	8.77637e-06	9.70176	10236	11241.1	12108.2	12848.1	25115.5	28687.1	30479.3	27737.1	13265.9	16779.9	15205.6	13988.4	25115.5	23290.8	23269.8	17723.4
34.58_1496.7119n	1	1	#25262	34.576	1496.71	19.57	HFMFLSAEQPYK		Q99LY9	Q99LY9|NDUS5_MOUSE NADH dehydrogenase [ubiquinone] iron-sulfur protein 5 OS=Mus musculus GN=Ndufs5 PE=1 SV=3	Ndufs5	1.65407	0.0226878	26.2813	1531.98	1747.04	885.889	1565.2	2748.19	2633.66	2123.4	1972.75	1985.46	2607.85	1112.51	1704.13	2748.19	2138.24	1621.14	1260.54
58.55_1256.6585n	1	1	#18151	58.5476	1256.66	25.72	GLGMTLSYLFR		Q8K3J1	Q8K3J1|NDUS8_MOUSE NADH dehydrogenase [ubiquinone] iron-sulfur protein 8, mitochondrial OS=Mus musculus GN=Ndufs8 PE=1 SV=1	Ndufs8	0.0572662	0.000222298	54.1233	793.433	1521.44	2126.53	2071.64	54.9244	148.324	46.1469	123.582	1028.3	2271.08	2670.53	2255.51	54.9244	120.423	35.2314	78.9663
39.43_974.5795n	0	1	#2907	39.4262	974.579	19.24	VEALGVIFK		Q91ZQ1	Q91ZQ1|PDE6C_MOUSE Cone cGMP-specific 3',5'-cyclic phosphodiesterase subunit alpha' OS=Mus musculus GN=Pde6c PE=2 SV=1	Pde6c	1.91584	0.0012676	19.6738	4956.3	4288.17	4341.2	5544.45	7407.44	8481.09	9108.97	11652.7	6423.42	6401.05	5451.72	6036.56	7407.44	6885.72	6954.35	7445.79
50.95_1802.9257n	2	2	#98209,#3526	50.9504	1802.93	37.29	TIRPMDIEAIEASVMK		Q9D051	Q9D051|ODPB_MOUSE Pyruvate dehydrogenase E1 component subunit beta, mitochondrial OS=Mus musculus GN=Pdhb PE=1 SV=1	Pdhb	1.85349	0.00163758	22.8348	8812.8	9948.93	12852.3	14566.4	20758.7	20356.1	22305.5	22174.9	11421.5	14851	16140	15859.3	20758.7	16526.9	17029.4	14169.3
57.00_1840.9547n	1	1	#33722	56.9994	1840.95	24.45	TYYMSAGLQPVPIVFR		Q9D051	Q9D051|ODPB_MOUSE Pyruvate dehydrogenase E1 component subunit beta, mitochondrial OS=Mus musculus GN=Pdhb PE=1 SV=1	Pdhb	0.71557	0.227826	33.6868	902.651	1879.8	2270.61	1919.76	1231.43	1373.54	1276.53	1108.05	1169.84	2806.03	2851.46	2090.15	1231.43	1115.17	974.579	708.018
31.38_1466.7869n	2	2	#7793,#3128	31.3833	1466.79	35.79	THLPGFVEQAGALK		P99029	P99029|PRDX5_MOUSE Peroxiredoxin-5, mitochondrial OS=Mus musculus GN=Prdx5 PE=1 SV=2	Prdx5	1.79095	2.81767e-05	8.92061	13560.3	12471.5	12346.4	12655	19852.8	24151.6	24116.8	23276.6	17574.3	18616.4	15504.8	13778.2	19852.8	19608.5	18412.3	14873.3
41.35_1786.9191n	1	1	#27876	41.3536	1786.92	20.86	TITLEVEPSDTIENVK		P62983	P62983|RS27A_MOUSE Ubiquitin-40S ribosomal protein S27a OS=Mus musculus GN=Rps27a PE=1 SV=2	Rps27a	1.50059	0.0364842	24.2022	1018.03	1453.52	1215.53	1787.7	1875.89	2682.64	1910.98	1745.88	1319.38	2169.71	1526.48	1946.38	1875.89	2178.01	1458.96	1115.58
21.11_1353.7148n	3	3	#14436,#3738,#13585	21.1139	1353.71	28.74	TGHSLLHTLYGR		Q8K2B3	Q8K2B3|SDHA_MOUSE Succinate dehydrogenase [ubiquinone] flavoprotein subunit, mitochondrial OS=Mus musculus GN=Sdha PE=1 SV=1	Sdha	0.709962	0.00130764	11.6668	7810.05	7928.82	7651.86	9714.71	6169.67	6003.06	5752.76	5578.12	10121.9	11835.5	9609.29	10577	6169.67	4873.83	4392.02	3564.3
39.23_1387.7553n	1	1	#9902	39.2275	1387.76	15.04	TVELLSGVVDQTK		Q9QXX4	Q9QXX4|CMC2_MOUSE Calcium-binding mitochondrial carrier protein Aralar2 OS=Mus musculus GN=Slc25a13 PE=1 SV=1	Slc25a13	2.07259	0.000285236	19.8429	1647.49	1495	1878.9	2331.48	3804.98	3583.88	3975.78	3874.83	2135.16	2231.62	2359.55	2538.41	3804.98	2909.72	3035.36	2475.93
17.30_822.4489n	1	1	#2293	17.2974	822.449	18.29	TVEALYK		Q8VEM8	Q8VEM8|MPCP_MOUSE Phosphate carrier protein, mitochondrial OS=Mus musculus GN=Slc25a3 PE=1 SV=1	Slc25a3	2.21452	3.13092e-05	11.2269	2852.09	2899.2	3215.89	3461.14	7932.32	6955.04	6167.89	6467.55	3696.34	4327.7	4038.56	3768.34	7932.32	5646.73	4708.95	4132.63
53.96_1195.6598n	1	1	#590	53.9596	1195.66	51.86	GIFNGFSITLK		Q8VEM8	Q8VEM8|MPCP_MOUSE Phosphate carrier protein, mitochondrial OS=Mus musculus GN=Slc25a3 PE=1 SV=1	Slc25a3	0.803842	0.317224	27.8117	34628.5	57889.5	63386.3	71401.3	37877.5	53501.5	43178.8	48160	44878.9	86413.1	79601.2	77738.7	37877.5	43437.4	32965.4	30773.2
18.52_1135.6711n	0	2	#406,#360	18.5243	1135.67	47.3	LLLQVQHASK		P48962	P48962|ADT1_MOUSE ADP/ATP translocase 1 OS=Mus musculus GN=Slc25a4 PE=1 SV=4	Slc25a4	1.76155	0.00259425	16.9988	91234.2	71040.8	92015.3	108744	133978	156232	156671	192623	118240	106044	115554	118395	133978	126843	119612	123082
68.51_1610.8378n	0	1	#18057	68.5148	1610.84	27.93	GMGGAFVLVLYDEIK		P48962	P48962|ADT1_MOUSE ADP/ATP translocase 1 OS=Mus musculus GN=Slc25a4 PE=1 SV=4	Slc25a4	1.44262	0.21136	65.5521	688.858	1407.23	1841.77	3589.06	3055.43	3510.32	2263.72	2028.98	892.767	2100.6	2312.92	3907.61	3055.43	2850	1728.27	1296.47
13.67_1709.8123n	1	1	#9135	13.6656	1709.81	28.28	HHAAYVNNLNATEEK		P09671	P09671|SODM_MOUSE Superoxide dismutase [Mn], mitochondrial OS=Mus musculus GN=Sod2 PE=1 SV=3	Sod2	1.72217	0.000493031	12.3823	1494.34	1223.73	1431.62	1658.56	2726.27	2518.63	2166.14	2591.74	1936.68	1826.69	1797.84	1805.77	2726.27	2044.85	1653.76	1656.07
13.58_1709.8112n	1	1	#52826	13.58	1709.81	27.57	HHAAYVNNLNATEEK		P09671	P09671|SODM_MOUSE Superoxide dismutase [Mn], mitochondrial OS=Mus musculus GN=Sod2 PE=1 SV=3	Sod2	0.665701	0.31644	42.1988	526.498	234.504	739.716	718.809	503.508	177.876	313.635	482.523	682.347	350.05	928.944	782.609	503.508	144.416	239.448	308.321
34.10_1477.7014n	2	2	#17928,#5583	34.102	1477.7	23.85	REYYFAITMER		Q9Z2I9	Q9Z2I9|SUCB1_MOUSE Succinate--CoA ligase [ADP-forming] subunit beta, mitochondrial OS=Mus musculus GN=Sucla2 PE=1 SV=2	Sucla2	1.02212	0.993473	29.9703	6976.12	8440.74	8815.23	11158.7	9605.12	12156	8831.61	5580.86	9041.12	12599.7	11070.3	12149.1	9605.12	9869.33	6742.6	3566.05
58.87_2420.2980n	1	1	#6517	58.8671	2420.3	31.76	ISALQSAGVVVSMSPAQLGTTIYK		Q9WUM5	Q9WUM5|SUCA_MOUSE Succinate--CoA ligase [ADP/GDP-forming] subunit alpha, mitochondrial OS=Mus musculus GN=Suclg1 PE=1 SV=4	Suclg1	1.69844	0.0396546	32.3166	3450.47	6928.44	6430.21	8239.04	9935.61	13551.2	8329.39	10726.7	4471.84	10342.2	8075.13	8970.31	9935.61	11002.1	6359.18	6854.11
43.50_1875.9124n	1	1	#7624	43.5041	1875.91	35	TIGTGLVTDVPAMTEEDK		Q8BFR5	Q8BFR5|EFTU_MOUSE Elongation factor Tu, mitochondrial OS=Mus musculus GN=Tufm PE=1 SV=1	Tufm	2.08379	0.00111713	21.2023	4145.79	4519.95	5441.74	6609.65	10425.6	13067.4	10525.5	9151.78	5372.99	6747.04	6833.8	7196.3	10425.6	10609.3	8035.82	5847.79
36.02_1109.5347n	1	1	#676	36.0235	1109.53	71.99	TDLTDYLNR		Q9CZ13	Q9CZ13|QCR1_MOUSE Cytochrome b-c1 complex subunit 1, mitochondrial OS=Mus musculus GN=Uqcrc1 PE=1 SV=2	Uqcrc1	1.85484	0.00046439	14.1368	34946.4	29225.6	32024.2	40525.4	58345.4	61483.6	59109.3	74658.7	45290.9	43625.7	40216.4	44122.3	58345.4	49917.9	45127.7	47705.3
24.89_1418.7290n	1	1	#10327	24.8872	1418.73	23.47	GNNTTSLLSQSVAK		Q9DB77	Q9DB77|QCR2_MOUSE Cytochrome b-c1 complex subunit 2, mitochondrial OS=Mus musculus GN=Uqcrc2 PE=1 SV=1	Uqcrc2	1.73399	4.97317e-05	8.24045	2853.98	2733.26	2953.29	3193.18	4517.04	5503.97	5070.52	5254.58	3698.79	4080	3708.78	3476.6	4517.04	4468.62	3871.15	3357.56
35.42_1409.8050n	2	2	#17133,#6447	35.4176	1409.81	27.8	MALVGLGVSHSVLK		Q9DB77	Q9DB77|QCR2_MOUSE Cytochrome b-c1 complex subunit 2, mitochondrial OS=Mus musculus GN=Uqcrc2 PE=1 SV=1	Uqcrc2	2.77463	0.00111166	23.3839	2546.93	3063.05	3835.45	4113.66	10791.1	10628.1	10062.4	6139.77	3300.85	4572.29	4816.6	4478.78	10791.1	8628.88	7682.26	3923.18
44.70_1954.9990n	0	1	#2218	44.6991	1955	34.35	TSAAPGGVPLQPQDLEFTK		Q9DB77	Q9DB77|QCR2_MOUSE Cytochrome b-c1 complex subunit 2, mitochondrial OS=Mus musculus GN=Uqcrc2 PE=1 SV=1	Uqcrc2	1.79633	0.0153223	29.2016	40288.6	34007.7	36529.8	48859.5	48259.8	65411.6	74687	98489.3	52214.4	50764.1	45874.6	53196.1	48259.8	53107.1	57020.7	62932.5
51.31_1758.8242n	1	1	#6389	51.3142	1758.82	15.35	SMAASGNLGHTPFLDEL		Q9DB77	Q9DB77|QCR2_MOUSE Cytochrome b-c1 complex subunit 2, mitochondrial OS=Mus musculus GN=Uqcrc2 PE=1 SV=1	Uqcrc2	1.58814	0.0178756	25.5961	4015.1	4758.05	7006.43	6567.83	9417	9449.56	9453.23	7170.95	5203.61	7102.46	8798.76	7150.78	9417	7672.01	7217.18	4582.08
35.47_1288.6766n	1	1	#1470	35.473	1288.68	34.51	SGPFAPVLSATSR		Q9CR68	Q9CR68|UCRI_MOUSE Cytochrome b-c1 complex subunit Rieske, mitochondrial OS=Mus musculus GN=Uqcrfs1 PE=1 SV=1	Uqcrfs1	2.90683	8.12726e-05	19.4852	23824.7	15530.7	18455.2	23145.8	52543.1	58260.7	56655.4	67867.5	30877	23183	23176.3	25200.2	52543.1	47301.4	43254.3	43365.9
33.38_1561.7880n	2	2	#24978,#8978	33.3811	1561.79	25.11	HVISYSLSPFEQR		Q9CQ69	Q9CQ69|QCR8_MOUSE Cytochrome b-c1 complex subunit 8 OS=Mus musculus GN=Uqcrq PE=1 SV=3	Uqcrq	1.07225	0.664712	20.1689	5476.62	5087.64	5736.91	5909.97	6264.2	6559.6	6808.31	4183.88	7097.75	7594.44	7204.47	6434.52	6264.2	5325.68	5197.89	2673.41
39.84_1816.9060n	2	2	#22460,#8090	39.8427	1816.91	42.8	LETAVNLAWTAGNSNTR		Q60932	Q60932|VDAC1_MOUSE Voltage-dependent anion-selective channel protein 1 OS=Mus musculus GN=Vdac1 PE=1 SV=3	Vdac1	5.41844	8.46048e-06	18.0242	2571.58	3313.69	3538.48	3800.95	14911.8	22498.2	17112.7	17134.5	3332.79	4946.43	4443.67	4138.31	14911.8	18266.1	13064.9	10948.6
22.76_1958.8693n	1	1	#13163	22.7596	1958.87	30.75	SENGLEFTSSGSANTETTK		Q60932	Q60932|VDAC1_MOUSE Voltage-dependent anion-selective channel protein 1 OS=Mus musculus GN=Vdac1 PE=1 SV=3	Vdac1	2.09933	4.73434e-05	11.9463	2765.36	2727.92	2866.24	3484.23	6890.17	6029.92	6349.07	5594.83	3583.93	4072.03	3599.45	3793.49	6890.17	4895.64	4847.28	3574.98
47.32_1029.6067n	0	1	#2896	47.3244	1029.61	53.11	LTLSALLDGK		Q60932	Q60932|VDAC1_MOUSE Voltage-dependent anion-selective channel protein 1 OS=Mus musculus GN=Vdac1 PE=1 SV=3	Vdac1	2.8424	0.000919116	28.356	2697.84	4437.14	5502.72	5257.22	13310	13271	10282.8	14000.7	3496.42	6623.42	6910.38	5723.83	13310	10774.6	7850.56	8946.13
39.60_2599.1813n	1	1	#2824	39.6044	2599.18	32.04	TDEFQLHTNVNDGTEFGGSIYQK		Q60932	Q60932|VDAC1_MOUSE Voltage-dependent anion-selective channel protein 1 OS=Mus musculus GN=Vdac1 PE=1 SV=3	Vdac1	2.67162	0.00184427	34.3405	12332.7	18591.9	22986.3	29262.3	47340.8	64161.3	56558.3	54146.7	15983.3	27752.5	28866.5	31859.6	47340.8	52092	43180.1	34598.6
32.43_1945.0007n	2	2	#20969,#2139	32.4259	1945	54.2	KLETAVNLAWTAGNSNTR		Q60932	Q60932|VDAC1_MOUSE Voltage-dependent anion-selective channel protein 1 OS=Mus musculus GN=Vdac1 PE=1 SV=3	Vdac1	1.26542	0.112694	22.4675	34178.8	41708.9	51078.4	57803.8	57140.6	68469.2	58905.3	49296.4	44296.1	62259.9	64144.8	62934.3	57140.6	55589.5	44972	31499.3
19.66_837.4963n	1	1	#240	19.6615	837.496	19.43	ALPAPIEK		His6-FC	His6-FC|His6-FC His6-FC [CHOC]		2.58527	2.15562e-05	11.831	55651.9	44594.2	48043.9	55502	115484	127655	130843	152877	72125.5	66566.8	60334.1	60428.2	115484	103642	99893.9	97684.9

## Sheet: S5
Table S5. The significantly changed acetylated proteins.
The ratio of acetylation was shown for each protein. If different peptides from one protein are acetylated, they are shown separately.
The change of acetylated proteins was further normalized to the ratio obtained form proteome profile (if it is identified) by dividing of acetylome ratio to proteome ratio for same protein.
Accession	Gene ID	Description	Acetylome IR /control	Anova p-value	Proteome IR /control	Acetylome/Proteome
Q61425	Hadh	Hydroxyacyl-coenzyme A dehydrogenase	2.08768	0.00776964	0.65235	3.20025
P62897	Cycs	Cytochrome c, somatic Cycs	2.38379	8.86909e-07	0.69744	3.41791
Q9CQ62	Decr1	2,4-dienoyl-CoA reductase, mitochondrial Decr1	1.961	0.00392216	0.69744	2.81171
O08749	Dld	Dihydrolipoyl dehydrogenase, mitochondrial Dld	1.78116	0.000403576	0.69744	1.00795
O08749	Dld	Dihydrolipoyl dehydrogenase, mitochondrial Dld	1.57314	0.00121757	0.69744	2.00262
O08749	Dld	Dihydrolipoyl dehydrogenase, mitochondrial Dld	1.39671	0.0281432	0.69744	2.25559
O08749	Dld	Dihydrolipoyl dehydrogenase, mitochondrial Dld	0.702984	0.044921	0.69744	2.55386
Q9WUM5	Suclg1	Succinate--CoA ligase [ADP/GDP-forming] subunit alpha	2.76877	1.69884e-05	0.750587	3.68881
Q9JHW2	Nit2	Omega-amidase NIT2 Nit2	2.0044	5.20295e-06	0.789374	2.53922
Q9WVP6	Papolb	Poly(A) polymerase beta Papolb	4.16215	0.00294765	0.811379	5.12973
Q8CHT0	Aldh4a1	Delta-1-pyrroline-5-carboxylate dehydrogenase	1.48121	0.000319959	0.831507	1.78136
P38060	Hmgcl	Hydroxymethylglutaryl-CoA lyase, mitochondrial Hmgcl	1.89626	0.00478398	0.831576	2.28032
P63038	Hspd1	60 kDa heat shock protein, mitochondrial Hspd1	1.38614	0.0271759	0.841219	1.64778
Q9JLT4	Txnrd2	Thioredoxin reductase 2, mitochondrial	1.88802	0.00945106	0.843303	2.23884
Q91VD9	Ndufs1	NADH-ubiquinone oxidoreductase 75 kDa subunit	1.81669	0.0042676	0.846151	2.14701
Q8BWT1	Acaa2	3-ketoacyl-CoA thiolase, mitochondrial Acaa2	1.34232	0.00306975	0.84989	1.5794
Q8BWT1	Acaa2	3-ketoacyl-CoA thiolase, mitochondrial Acaa2	2.11814	0.00583723	0.84989	2.49225
Q8QZT1	Acat1	Acetyl-CoA acetyltransferase	2.0752	0.000122694	0.851676	2.1556
Q8QZT1	Acat1	Acetyl-CoA acetyltransferase	1.83587	0.00265344	0.851676	2.43661
P09671	Sod2	Superoxide dismutase [Mn], mitochondrial Sod2	3.12671	0.000204713	0.853893	3.66171
Q5F204	Mdh1b	Putative malate dehydrogenase 1B Mdh1b PE=2 SV=1	4.9759	0.000195877	0.857612	5.80204
Q9DCX2	Atp5h	ATP synthase subunit d, mitochondrial Atp5h	3.93589	1.27357e-07	0.866886	2.04285
Q9DCX2	Atp5h	ATP synthase subunit d, mitochondrial Atp5h	1.77091	1.41185e-05	0.866886	2.39853
Q9DCX2	Atp5h	ATP synthase subunit d, mitochondrial Atp5h	2.07925	0.000120779	0.866886	2.5005
Q9DCX2	Atp5h	ATP synthase subunit d, mitochondrial Atp5h	3.00855	0.000300868	0.866886	3.18958
Q9DCX2	Atp5h	ATP synthase subunit d, mitochondrial Atp5h	2.765	0.00133673	0.866886	3.36368
Q9DCX2	Atp5h	ATP synthase subunit d, mitochondrial Atp5h	2.16765	0.00181011	0.866886	3.47053
Q9DCX2	Atp5h	ATP synthase subunit d, mitochondrial Atp5h	2.91593	0.00237775	0.866886	4.54027
Q9Z2Y8	Prosc	Proline synthase co-transcribed bacterial homolog protein	2.81618	7.67783e-05	0.869035	3.24058
P47968	Rpia	Ribose-5-phosphate isomerase Rpia	1.81686	0.0136226	0.869035	2.09067
Q8K2B3	Sdha	Succinate dehydrogenase [ubiquinone] flavoprotein subunit	1.91498	0.000569363	0.869035	1.54752
Q8K2B3	Sdha	Succinate dehydrogenase [ubiquinone] flavoprotein subunit	1.87061	0.00790698	0.869035	1.88275
Q8K2B3	Sdha	Succinate dehydrogenase [ubiquinone] flavoprotein subunit	1.34485	0.0162857	0.869035	2.15252
Q8K2B3	Sdha	Succinate dehydrogenase [ubiquinone] flavoprotein subunit	1.63617	0.0556963	0.869035	2.20357
P56480	Atp5b	ATP synthase subunit beta, mitochondrial Atp5b	1.96859	0.000444323	0.874941	1.8808
P56480	Atp5b	ATP synthase subunit beta, mitochondrial Atp5b	1.64559	0.0258748	0.874941	2.24997
Q91VD9	Ndufs1	NADH-ubiquinone oxidoreductase 75 kDa subunit	2.36962	0.00458568	0.878644	2.69691
Q9D2G2	Dlst	Dihydrolipoyllysine-residue succinyltransferase component of 2-oxoglutarate dehydrogenase complex, mitochondrial Dlst	1.78751	0.000653952	0.882219	2.02615
Q8BMS1	Hadha	Trifunctional enzyme subunit alpha	1.76515	0.000286598	0.884616	1.97922
Q8BMS1	Hadha	Trifunctional enzyme subunit alpha	3.23078	0.000294705	0.884616	1.99539
Q8BMS1	Hadha	Trifunctional enzyme subunit alpha	1.91901	0.000395251	0.884616	2.16932
Q8BMS1	Hadha	Trifunctional enzyme subunit alpha	2.0301	0.000910431	0.884616	2.2949
Q8BMS1	Hadha	Trifunctional enzyme subunit alpha	2.08774	0.00432594	0.884616	2.36005
Q8BMS1	Hadha	Trifunctional enzyme subunit alpha	2.13403	0.00651057	0.884616	2.41238
Q8BMS1	Hadha	Trifunctional enzyme subunit alpha	1.75085	0.00945158	0.884616	3.65219
Q9D855	Uqcrb	Cytochrome b-c1 complex subunit 7	2.87495	0.000656449	0.884926	3.24881
Q9CZ13	Uqcrc1	Cytochrome b-c1 complex subunit 1	1.91427	0.0296332	0.884926	2.1632
Q99LC5	Etfa	Electron transfer flavoprotein subunit alpha	3.67811	3.03665e-06	0.885071	3.10462
Q99LC5	Etfa	Electron transfer flavoprotein subunit alpha	2.7478	3.79483e-06	0.885071	3.31686
Q99LC5	Etfa	Electron transfer flavoprotein subunit alpha	2.93566	0.0222201	0.885071	4.15573
Q9WUM5	Suclg1	Succinate--CoA ligase [ADP/GDP-forming] subunit alpha	2.3876	2.4693e-06	0.886951	2.69192
P26443	Glud1	Glutamate dehydrogenase 1, mitochondrial Glud1	2.0374	0.010384	0.887654	2.29526
P35486	Pdha1	Pyruvate dehydrogenase E1 component subunit alpha, somatic form, mitochondrial Pdha1	1.6466	0.0213743	0.888384	1.85348
Q9DCW4	Etfb	Electron transfer flavoprotein subunit beta Etfb	1.89814	0.00013704	0.890782	2.13087
Q99KI0	Aco2	Aconitate hydratase, mitochondrial Aco2	2.18567	9.24108e-06	0.891337	0.702822
Q99KI0	Aco2	Aconitate hydratase, mitochondrial Aco2	4.31994	0.00013992	0.891337	2.14196
Q99KI0	Aco2	Aconitate hydratase, mitochondrial Aco2	2.46041	0.000295028	0.891337	2.45212
Q99KI0	Aco2	Aconitate hydratase, mitochondrial Aco2	2.51263	0.000406492	0.891337	2.60651
Q99KI0	Aco2	Aconitate hydratase, mitochondrial Aco2	2.32328	0.000427246	0.891337	2.76036
Q99KI0	Aco2	Aconitate hydratase, mitochondrial Aco2	1.90921	0.00224128	0.891337	2.81894
Q99KI0	Aco2	Aconitate hydratase, mitochondrial Aco2	0.626451	0.00590843	0.891337	4.84659
Q9CQR4	Acot13	Acyl-coenzyme A thioesterase 13 Acot13	3.07659	1.20395e-05	0.895096	3.43717
Q9CQR4	Acot13	Acyl-coenzyme A thioesterase 13 Acot13	4.2739	2.05937e-05	0.895096	3.49962
Q9CQR4	Acot13	Acyl-coenzyme A thioesterase 13 Acot13	3.13249	0.000165216	0.895096	3.60863
Q9CQR4	Acot13	Acyl-coenzyme A thioesterase 13 Acot13	3.23007	0.000216678	0.895096	4.7748
P38647	Hspa9	Stress-70 protein, mitochondrial Hspa9	2.32152	0.000211867	0.896122	2.59063
P08249	Mdh2	Malate dehydrogenase, mitochondrial Mdh2	2.39488	0.00027518	0.909013	2.00733
P08249	Mdh2	Malate dehydrogenase, mitochondrial Mdh2	2.37191	0.000584066	0.909013	2.30642
P08249	Mdh2	Malate dehydrogenase, mitochondrial Mdh2	2.09656	0.00122011	0.909013	2.35302
P08249	Mdh2	Malate dehydrogenase, mitochondrial Mdh2	1.82469	0.00130142	0.909013	2.60933
P08249	Mdh2	Malate dehydrogenase, mitochondrial Mdh2	2.13892	0.00278568	0.909013	2.6346
P08249	Mdh2	Malate dehydrogenase, mitochondrial Mdh2	1.72272	0.00297385	0.909013	4.04901
Q9CR21	Ndufab1	Acyl carrier protein, mitochondrial Ndufab1	0.177689	1.86243e-05	0.910277	0.195203
Q9D6J6	Ndufv2	NADH dehydrogenase [ubiquinone] flavoprotein 2	2.47372	0.00266211	0.912955	2.70958
Q9CQZ6	Ndufb3	NADH dehydrogenase [ubiquinone] 1 beta subcomplex subunit 3	1.47323	0.00115223	0.913248	1.61318
Q60932	Vdac1	Voltage-dependent anion-selective channel protein 1	4.44268	8.86451e-07	0.929817	2.03668
Q60932	Vdac1	Voltage-dependent anion-selective channel protein 1	3.1797	0.000452342	0.929817	3.1823
Q60932	Vdac1	Voltage-dependent anion-selective channel protein 1	2.95895	0.00163134	0.929817	3.41971
Q60932	Vdac1	Voltage-dependent anion-selective channel protein 1	1.89374	0.00412221	0.929817	4.77801
Q03265	Atp5a1	ATP synthase subunit alpha, mitochondrial Atp5a1	1.65415	0.00154486	0.934574	1.76995
Q9Z2I9	Sucla2	Succinate--CoA ligase [ADP-forming] subunit beta	1.8617	0.00688487	0.94078	1.97889
Q8BH95	Echs1	Enoyl-CoA hydratase, mitochondrial Echs1	3.31165	1.59968e-05	0.946085	3.50037
P45952	Acadm	Medium-chain specific acyl-CoA dehydrogenase	1.4734	0.032492	0.948651	1.55316
Q9JLZ3	Auh	Methylglutaconyl-CoA hydratase, mitochondrial Auh	1.41997	0.00139831	0.951392	1.49251
Q9D6R2	Idh3a	Isocitrate dehydrogenase [NAD] subunit alpha, mitochondrial Idh3a	0.524506	0.00522091	0.95224	0.550813
P97807	Fh	Fumarate hydratase, mitochondrial Fh	1.52573	0.000103471	0.958557	1.59439
P97807	Fh	Fumarate hydratase, mitochondrial Fh	1.52831	0.000625251	0.958557	1.69363
P97807	Fh	Fumarate hydratase, mitochondrial Fh	1.62481	0.0010182	0.958557	1.69506
P97807	Fh	Fumarate hydratase, mitochondrial Fh	1.62345	0.0121484	0.958557	2.59932
O55126	Gbas	Protein NipSnap homolog 2 Gbas	3.64976	0.00027357	0.961189	3.79713
Q9CQQ7	Atp5f1	ATP synthase F(0) complex subunit B1	1.75391	7.84347e-05	0.966169	1.81533
Q9CQQ7	Atp5f1	ATP synthase F(0) complex subunit B1	1.79965	0.000946583	0.966169	1.86266
Q9CQQ7	Atp5f1	ATP synthase F(0) complex subunit B1	1.93774	0.00305754	0.966169	2.00559
Q9CPQ8	Atp5l	ATP synthase subunit g, mitochondrial Atp5l	2.55663	6.07866e-05	0.97187	1.80204
Q9CPQ8	Atp5l	ATP synthase subunit g, mitochondrial Atp5l	1.75135	0.000161328	0.97187	2.63063
P48962	Slc25a4	ADP/ATP translocase 1	1.98662	2.84242e-05	0.978038	0.527825
P48962	Slc25a4	ADP/ATP translocase 1	1.64939	0.0100217	0.978038	1.68642
P48962	Slc25a4	ADP/ATP translocase 1	0.516232	0.0106768	0.978038	2.03123
P51174	Acadl	Long-chain specific acyl-CoA dehydrogenase	2.50868	0.0012422	0.983048	2.08736
P51174	Acadl	Long-chain specific acyl-CoA dehydrogenase	2.05198	0.00128077	0.983048	2.55194
P54071	Idh2	Isocitrate dehydrogenase [NADP]	2.09126	3.55473e-06	0.983524	1.38423
P54071	Idh2	Isocitrate dehydrogenase [NADP]	1.95803	7.03112e-05	0.983524	1.59025
P54071	Idh2	Isocitrate dehydrogenase [NADP]	1.67227	0.000237462	0.983524	1.69445
P54071	Idh2	Isocitrate dehydrogenase [NADP]	2.19463	0.00027807	0.983524	1.70028
P54071	Idh2	Isocitrate dehydrogenase [NADP]	1.93207	0.000773459	0.983524	1.77464
P54071	Idh2	Isocitrate dehydrogenase [NADP]	1.74541	0.000870649	0.983524	1.78741
P54071	Idh2	Isocitrate dehydrogenase [NADP]	1.36143	0.00322767	0.983524	1.96444
P54071	Idh2	Isocitrate dehydrogenase [NADP]	2.02499	0.00533231	0.983524	1.99083
P54071	Idh2	Isocitrate dehydrogenase [NADP]	1.56405	0.00574657	0.983524	2.05891
P54071	Idh2	Isocitrate dehydrogenase [NADP]	2.21651	0.00905346	0.983524	2.12629
P54071	Idh2	Isocitrate dehydrogenase [NADP]	1.75796	0.0180646	0.983524	2.2314
P54071	Idh2	Isocitrate dehydrogenase [NADP]	1.66654	0.0192835	0.983524	2.25364
Q60931	Vdac3	Voltage-dependent anion-selective channel protein 3	2.103	0.000273858	0.988343	2.1278
Q9DB20	Atp5o	ATP synthase subunit O, mitochondrial Atp5o	3.06419	0.000130293	0.992587	3.08708
P19783	Cox4i1	Cytochrome c oxidase subunit 4 isoform 1	2.50459	0.000268314	0.994062	1.67094
P19783	Cox4i1	Cytochrome c oxidase subunit 4 isoform 1	1.66102	0.00194013	0.994062	2.51955
Q8VEM8	Slc25a3	Phosphate carrier protein	1.72196	0.00873501	1.01469	1.69703
P05202	Got2	Aspartate aminotransferase, mitochondrial Got2	1.94498	0.000175282	1.03137	0.397724
P05202	Got2	Aspartate aminotransferase, mitochondrial Got2	2.28298	0.000204578	1.03137	1.42727
P05202	Got2	Aspartate aminotransferase, mitochondrial Got2	1.47204	0.0264758	1.03137	1.88582
P05202	Got2	Aspartate aminotransferase, mitochondrial Got2	0.410201	0.0296247	1.03137	2.21354
P99029	Prdx5	Peroxiredoxin-5, mitochondrial	3.29018	6.26368e-05	1.03453	1.97791
Q02566	Myh6	Myosin-6 Myh6	0.162333	1.9548e-05	1.09655	0.14804
Q02566	Myh6	Myosin-6 Myh6	1.65976	0.0100553	1.09655	1.51362
Q02566	Myh6	Myosin-6 Myh6	1.96891	0.0209618	1.09655	1.79555
P43274	Hist1h1e	Histone H1.4 Hist1h1e	1.5178	0.00818566	1.22383	1.2402
Q6Q2Z6	Acot5	Acyl-coenzyme A thioesterase 5 Acot5	2.84143	6.33797e-07	-	-
Q3TTA7	Cblb	E3 ubiquitin-protein ligase CBL-B Cblb	1.63038	0.000471972	-	-
P53564	Cux1	Homeobox protein cut-like 1 Cux1	1.92606	0.00238392	-	-
Q3TKY6	Cwc27	Peptidyl-prolyl cis-trans isomerase CWC27	1.6368	0.00244858	-	-
Q9D3R5	Fam187a	Ig-like V-type domain-containing protein	1.94681	0.000350335	-	-
Q69ZL1	Fgd6	FYVE, RhoGEF and PH domain-containing protein 6	2.09948	0.000302786	-	-
Q9CRC8	Lrrc40	Leucine-rich repeat-containing protein 40 Lrrc40	2.84316	0.0086301	-	-
Q9JLI3	Mmel1	Membrane metallo-endopeptidase-like 1 Mmel1	2.30406	0.00146648	-	-
Q91WW5	Mrgpra1	Mas-related G-protein coupled receptor member A1 Mrgpra1 PE=2 SV=1	0.570829	0.0182243	-	-
Q9D0K2	Oxct1	Succinyl-CoA:3-ketoacid coenzyme A transferase 1	3.06331	0.000373066	-	-
P99029	Prdx5	Peroxiredoxin-5, mitochondrial	2.0462	0.00036708	-	-

## Sheet: S6
Table S6. The body weight, heart weight and heart/body weight ratio of the irradiated mice compared to the non-irradiated mice
Protocol No.	Group	Group (Dose Rate)	Age at Death	Body Weight (mg)	Heart (mg)
AE 001	300 d Control	control	361	27640	164
AE 007	300 d Control	control	361	30240	192
AE 017	300 d Control	control	360	26310	149
AE 029	300 d Control	control	361	26060	217
AE 003	300 d 6000mGy	20 mGy/22h/d	360	26670	206
AE 016	300 d 6000mGy	20 mGy/22h/d	360	27410	143
AE 022	300 d 6000mGy	20 mGy/22h/d	361	28810	175
AE 031	300 d 6000mGy	20 mGy/22h/d	361	30500	182
